# Supplementary material for: Genomic introgressions from African rice (Oryza glaberrima) in Asian rice (O. sativa) lead to the identification of key QTLs for panicle architecture
Source: BMC Genomics. 2023 Oct 4;24:587. doi: 10.1186/s12864-023-09695-6 (PMC10548634; doi:10.1186/s12864-023-09695-6)
Supplement: Supplementary file 1 — Additional file 1: Table S1. CSSL information showing Og_MG12 introgression(s) for each line and their localization(s) (chromosome and left-right SSR markers). Target fragments were those selected so as to constitute the whole Og_MG12 genome with the 60 CSSLs. Table S2. Quantification of panicle traits in the CSSLs and parents Os_Caiapó and O.g_MG12. Abbreviations: RL, Rachis Length; PBN, Primary Branch Number; PBL, Primary Branch Length; SBN, Secondary Branch Number; SpN, Spikelet Number; SBN/PBN, ratio of SBN and PBN. Table S3. Variance analysis done on panicle traits for the 60 CSSLs and their parents phenotyped the year 1. Table S4. Significant line*trait associations observed in the population studied based on a Dunnett's test. Table S5. QTL and GWAS sites colocalized with the QTLs detected in this study. Table S6. Metrics of genome quality obtained for Os_Caiapó and Og_MG12 genome ONT sequencing assemblies. Table S7. Summary of the positions (in bp) of structural variations observed in the QTLs detected. Table S8. Genes described in the FunRiceGenes database located within each QTL detected in this study. Table S9. Gene synteny and description of loci annotated between the RM10 and RM420 markers in Os_Caiapó (RAP_db and MSU annotations) and Og_MG12 (RAP_db, MSU and OglaRS2). Genes highlighted in yellow are absent in the q_7 region of Og_MG12, genes highlighted in green are annotated in the Og_MG12 q_7 region but are absent in the Os_Caiapó genome, genes highlighted in light green are duplicated in the Og_MG12 q_7 region and genes highlighted in pink are annotated in the Og_MG12 q_7 region, are absent in the Os_ Caiapó q_7 region but are present in other chromosomes in the Os_Caiapó genome. Table S10. Amino acid modifications in proteins encoded by candidate genes in q_7. Table S11. TFBS variations in the promoters of candidate genes present in q_7. Abbreviations: EIN3, ETHYLENE-INSENSITIVE-LIKE3; C2H2, C2H2-Type Zinc finger; AP2, AP2-ERF; bHLH, basic helix-loo [file 12864_2023_9695_MOESM1_ESM.xlsx]

## Sheet: TableS1
	Table S1: CSSLs information showing Og_MG12 introgression(s) composition for each line and their localisation (chro-mosome and left-right SSR markers). Target fragments were those selected so as to constitute the whole Og_MG12 genome with the 60 CSSLs.									List and position of the SSR markers
	CSSLs Name	Idref 312BC3F1 (Gutiérrez et al., 2010)	Generation	Og Introgression Fragment	Chromosome	Left Marker	Right Marker	Target fragment		Marker	chromosome	Position (bp) O. sativa_Caiapó	Position (bp) O. glaberrima_MG12	Position (bp) O. sativa MSUv7	Position (bp) O. glaberrima OMAP V2
	L_01	312BC3F1-1	BC3DH	A03_F13	3	*RM7	*RM3204			*RM6464	1	197079	149725	173065	141411
				A07_F01	7	*RM3394	*RM180	X		*RM499	1	414902	351568	389967	343321
	L_02	312BC3F1-6	BC3DH	A03_F15	3	*RM251	*RM338	X		*RM84	1	4172430	3.5022e+06	3945603	3.47484e+06
				A06_F01	6	*RM6273	*RM190			*RM86	1	4188915	3.51854e+06	3961917	3.49118e+06
	L_03	312BC3F1-7	BC3DH	A01_F09	1	*RM243	*RM243			*RM283	1	5113807	4327896	4886992	4300395
				A01_F16	1	*RM5	*RM5			*RM151	1	5.82602e+06	4966965	5559697	4937644
				A05_F15	5	*RM26	*RM26	X		*RM259	1	7798613	6837935	7446729	6810799
				A05_F16	5	*RM5818	*RM5818			*RM243	1	8.32653e+06	7.33918e+06	7.97178e+06	7311530
				A06_F20	6	*RM204	*RM204			*RM292	1	9922126	8.81042e+06	9567155	8.77501e+06
				A11_F06	11	*RM167	*RM167			*RM23	1	11061578	9.89998e+06	10705594	9.86396e+06
				A11_F10	11	*RM202	*RM202			*RM140	1	1.26601e+07	1.13346e+07	1.23019e+07	1.1315e+07
				A11_F12	11	*RM5590	*RM26643			*RM594	1	1.55408e+07	14131482	15159471	1.41064e+07
	L_04	312BC3F1-18	BC3DH	A01_F11	1	*RM23	*RM5			*RM113	1	19687030	1.83123e+07	1.88334e+07	1.75194e+07
				A01_F24	1	*RM265	*RM472			*RM129	1	19863446	1.8505e+07	19009761	17712046
				A03_F05	3	*RM22	*RM7576			*RM5	1	24809747	22512494	2.39725e+07	21771302
				A03_F26	3	*RM7000	*RM7000			*RM246	1	2.81069e+07	2.56587e+07	2.73363e+07	2.49049e+07
				A03_F28	3	*RM148	*RM85			*RM128	1	3.17158e+07	28970029	3.07388e+07	28211280
				A05_F01	5	*RM153	*RM194	X		*RM297	1	3.31869e+07	3.02698e+07	32100708	2.95112e+07
				A06_F02	6	*RM6273	*RM276			*RM212	1	34108737	31175580	33054631	30410815
				A07_F14	7	*RM234	*RM118			*RM226	1	35105017	3.19572e+07	34034101	3.12004e+07
	L_05	312BC3F1-21	BC3DH	A03_F01	3	*RM60	*RM60			*RM265	1	3.6244e+07	3.30295e+07	35197671	3.22755e+07
				A03_F10	3	*RM175	*RM175			*RM315	1	3.77481e+07	34409891	36735198	3.36472e+07
				A05_F03	5	*RM169	*RM188	X		*RM472	1	38918631	35483127	37890275	34691828
				A05_F15	5	*RM26	*RM26			*RM165	1	41165563	37610087	40107107	36798011
				A06_F09	6	*RM190	*RM19623			*RM104	1	4.12264e+07	3.76679e+07	4.0168e+07	36855869
				A06_F27	6	*RM3431	*RM3431			*RM3362	1	4.415e+07	4.02464e+07	4.30441e+07	3.9437e+07
	L_06	312BC3F1-22	BC3DH	A06_F15	6	*RM508	*RM276			*RM109	2	192508	193900	183360	181544
				A06_F33	6	*RM340	*RM340			*RM110	2	1348910	1.22646e+06	1327029	1208043
				A07_F03	7	*RM125	*RM11	X		*RM236	2	2128336	2074783	2105700	2056581
	L_07	312BC3F1-31	BC3DH	A01_F10	1	*RM292	*RM23			*RM279	2	2.95641e+06	2.77516e+06	2882136	2.75185e+06
				A06_F07	6	*RM6273	*RM190			*RM174	2	7.12029e+06	6.9316e+06	7.00619e+06	6.90855e+06
				A06_F24	6	*RM253	*RM253			*RM322	2	7543628	7.40106e+06	7433474	7.36075e+06
				A07_F12	7	*RM10	*RM10	X		*RM71	2	8.75742e+06	8756074	8.7605e+06	8697485
				A10_F15	10	*RM228	*RM228			*RM290	2	10802498	10561416	10807267	10530030
	L_08	312BC3F1-41	BC3DH	A01_F22	1	*RM226	*RM226			*RM301	2	1.2206e+07	11859350	1.22165e+07	11821687
				A03_F01	3	*RM60	*RM60			*RM300	2	1.31812e+07	1.28661e+07	13191386	1.2837e+07
				A03_F09	3	*RM81B	*RM81B			*RM191	2	1.33577e+07	13118242	1.33679e+07	1.30919e+07
				A04_F07	4	*RM241	*RM241			*RM341	2	1.98226e+07	19710485	1.93421e+07	19061130
				A04_F15	4	*RM280	*RM5608			*RM262	2	2.12609e+07	21173898	2.08009e+07	20552884
				A06_F08	6	*RM6273	*RM3431			*RM106	2	25401068	2.51268e+07	25147239	2.44018e+07
				A11_F01	11	*RM286	*RM120	X		*RM263	2	26175068	25769044	2.58713e+07	25154033
				A11_F11	11	*RM202	*RM26643			*RM6	2	29889644	29175567	29585787	28546490
				A11_F15	11	*RM21	*RM21			*RM318	2	2.99415e+07	2.92278e+07	29637521	2.8598e+07
	L_09	312BC3F1-47	BC3DH	A01_F12	1	*RM23	*RM129	X		*RM240	2	31783766	3.09877e+07	31503071	30357691
				A03_F16	3	*RM251	*RM15281			*RM112	2	32317142	31451770	32019718	3.0828e+07
				A05_F02	5	*RM153	*RM159			*RM213	2	3.49172e+07	3.39381e+07	3.46583e+07	3.33076e+07
				A06_F03	6	*RM6273	*RM253			*RM208	2	3.54196e+07	3.43712e+07	3.51418e+07	3.37403e+07
				A07_F02	7	*RM3394	*RM427			*RM266	2	35713393	34665998	35431738	3.40352e+07
	L_10	312BC3F1-49	BC3DH	A01_F23	1	*RM265	*RM104			*RM535	2	36065896	34938997	35784263	34305648
				A01_F25	1	*RM265	*RM265			*RM5807	2	36136307	35009968	35854669	3.43764e+07
				A02_F08	2	*RM341	*RM262			*RM60	3	109164	86928	106972	78346
				A03_F05	3	*RM22	*RM7576			*RM22	3	1.56192e+06	1493255	1520630	1485967
				A03_F25	3	*RM3525	*RM7000			*RM81B	3	1.98353e+06	1.9198e+06	1946954	1.91256e+06
				A03_F29	3	*RM148	*RM148			*RM175	3	3.91109e+06	3633683	3.86683e+06	3.6264e+06
				A06_F04	6	*RM6273	*RM204			*RM7576	3	6107599	5772156	6079319	5767488
				A07_F05	7	*RM180	*RM3859			*RM7	3	9.81014e+06	9.30061e+06	9829641	9.28113e+06
				A07_F09	7	*RM5875	*RM5875			*RM251	3	9930501	9430926	9949856	9.41145e+06
				A07_F13	7	*RM10	*RM118	X		*RM338	3	13354088	12636439	13222856	12637298
				A10_F10	10	*RM171	*RM590			*RM3204	3	1.54062e+07	1.42824e+07	1.49928e+07	1.42832e+07
				A11_F15	11	*RM21	*RM21			*RM15281	3	1.92485e+07	18072038	1.86826e+07	18075048
	L_11	312BC3F1-51	BC3DH	A02_F24	2	*RM208	*RM5807	X		*RM16	3	2.43708e+07	23136596	2.31277e+07	2.29704e+07
				A03_F06	3	*RM22	*RM175			*RM135	3	29041463	2.70535e+07	2.74187e+07	2.68823e+07
				A03_F26	3	*RM7000	*RM7000			*RM55	3	30677384	2.86778e+07	29052298	2.85193e+07
				A05_F04	5	*RM169	*RM249			*RM3525	3	32028705	3.00289e+07	3.0394e+07	2.98735e+07
				A06_F05	6	*RM6273	*RM6273			*RM7000	3	35524810	3.32775e+07	33802689	3.31295e+07
				A06_F10	6	*RM190	*RM204			*RM227	3	36679424	3.4296e+07	34932380	3.41474e+07
				A06_F25	6	*RM19623	*RM3431			*RM148	3	37552877	35129500	35843050	34980889
	L_12	312BC3F1-53	BC3DH	A02_F01	2	*RM109	*RM109			*RM85	3	3.80252e+07	3.56137e+07	3.63482e+07	35465492
				A06_F16	6	*RM508	*RM508			*RM551	4	178455	342073	178176	284336
				A08_F10	8	*RM284	*RM284			*RM537	4	186533	350153	186249	292415
				A10_F07	10	*RM184	*RM333	X		*RM335	4	758348	944614	689354	895582
				A12_F05	12	*RM235	*RM1227			*RM261	4	5.25188e+06	5077508	6.57901e+06	5.12486e+06
	L_13	312BC3F1-60	BC3DH	A01_F01	1	*RM6464	*RM140	X		*RM5953	4	7.56603e+06	7.38549e+06	9.38887e+06	7.40223e+06
				A02_F25	2	*RM266	*RM266			*RM5633	4	1.08342e+07	1.05066e+07	1.30842e+07	1.05623e+07
				A03_F02	3	*RM60	*RM175			*RM185	4	1.66314e+07	1.59204e+07	1.87518e+07	1.59129e+07
				A05_F09	5	*RM163	*RM163			*RM273	4	22042912	2.09939e+07	24048290	2.09868e+07
				A06_F17	6	*RM508	*RM3431			*RM241	4	25070847	23752528	27042585	23741734
				A10_F05	10	*RM467	*RM184			*RM317	4	2.72953e+07	2.57803e+07	2.92462e+07	2.57783e+07
				A10_F11	10	*RM171	*RM171			*RM349	4	3.07555e+07	2.89516e+07	3.26846e+07	28918967
	L_14	312BC3F1-70	BC3DH	A01_F06	1	*RM84	*RM283			*RM348	4	3.09179e+07	29091049	32835572	29058274
				A02_F14	2	*RM263	*RM6			*RM131	4	3.26761e+07	30704865	3.46089e+07	3.06802e+07
				A03_F27	3	*RM227	*RM227			*RM127	4	32781886	3.07956e+07	34714950	3.07713e+07
				A04_F09	4	*RM349	*RM348			*RM124	4	3.30041e+07	3.0996e+07	3.49249e+07	3.09716e+07
				A04_F12	4	*RM127	*RM5608	X		*RM280	4	33254080	31218307	35174762	31194188
				A06_F04	6	*RM6273	*RM204			*RM5608	4	33437474	31380741	35358156	31361380
				A07_F02	7	*RM3394	*RM427			*RM153	5	201306	168616	189882	140702
				A11_F17	11	*RM224	*RM144			*RM159	5	496696	433400	488154	405446
	L_15	312BC3F1-75	BC3DH	A05_F02	5	*RM153	*RM159			*RM267	5	2.87124e+06	2.51753e+06	2.88141e+06	2.48601e+06
				A06_F07	6	*RM6273	*RM190			*RM194	5	5.1797e+06	4653443	5329987	4.47361e+06
				A08_F12	8	*RM230	*RM230			*RM169	5	7.36106e+06	6.80564e+06	7.49806e+06	6.6381e+06
				A09_F08	9	*RM288	*RM328			*RM249	5	10661107	9360048	10776629	9.16187e+06
				A10_F01	10	*RM7492	*RM7492			*RM146	5	1.86435e+07	16420733	1.81112e+07	15619268
				A10_F03	10	*RM25149	*RM467	X		*RM163	5	1.98013e+07	1.7474e+07	1.9252e+07	16679603
	L_16	312BC3F1-78	BC3DH	A03_F27	3	*RM227	*RM227			*RM164	5	1.98087e+07	17481798	1.92591e+07	16687380
				A04_F10	4	*RM348	*RM348			*RM305	5	21638828	1.91036e+07	21006921	1.83133e+07
				A04_F13	4	*RM127	*RM280			*RM161	5	21533957	19013319	20902803	18223025
				A06_F04	6	*RM6273	*RM204			*RM188	5	23375387	20630204	22733873	19840545
				A10_F13	10	*RM484	*RM484			*RM274	5	27581131	24424380	26910872	23652490
				A11_F16	11	*RM206	*RM144	X		*RM26	5	2.80392e+07	2.47892e+07	2.74047e+07	2.40174e+07
	L_17	312BC3F1-84	BC3DH	A06_F03	6	*RM6273	*RM253	X		*RM31	5	2.93748e+07	26006865	2.86731e+07	2.52352e+07
				A06_F33	6	*RM340	*RM340			*RM5818	5	3.04436e+07	2.69971e+07	2.97496e+07	26225530
	L_18	312BC3F1-89	BC3DH	A02_F03	2	*RM236	*RM174	X		*RM6273	6	321702	316153	131464	260873
				A05_F12	5	*RM305	*RM305			*RM508	6	633998	586906	442732	532582
				A06_F07	6	*RM6273	*RM190			*RM190	6	1.93622e+06	1895102	1.7657e+06	1845917
				A06_F24	6	*RM253	*RM253			*RM204	6	3336927	3.25774e+06	3169460	3.2091e+06
				A08_F06	8	*RM3481	*RM284			*RM253	6	5.5751e+06	5.504e+06	5426564	5.4363e+06
	L_19	312BC3F1-94	BC3DH	A05_F02	5	*RM153	*RM159			*RM19623	6	6.3946e+06	6.26944e+06	6.24078e+06	6.20158e+06
				A05_F05	5	*RM169	*RM169			*RM276	6	6384918	6.25979e+06	6231107	6.19193e+06
				A05_F07	5	*RM146	*RM146			*RM3431	6	8823812	8.77411e+06	8746087	8701410
				A06_F07	6	*RM6273	*RM190			*RM5745	6	1.22517e+07	11759425	1.24941e+07	11666790
				A08_F12	8	*RM230	*RM230			*RM20069	6	13956543	1.33879e+07	16543348	13304265
				A10_F02	10	*RM7492	*RM25149	X		*RM162	6	2.41565e+07	2.3035e+07	2.40366e+07	2.28872e+07
	L_20	312BC3F1-95	BC3DH	A04_F02	4	*RM551	*RM335			*RM30	6	2.74872e+07	25962504	27253338	25810755
				A05_F08	5	*RM146	*RM188	X		*RM340	6	28828340	27289624	28600238	27154405
				A06_F02	6	*RM6273	*RM276			*RM176	6	3.04047e+07	2.86652e+07	30266506	2.85051e+07
				A06_F29	6	*RM162	*RM162			*RM103	6	3.09187e+07	2.9092e+07	30890317	2.89315e+07
				A07_F15	7	*RM134	*RM134			*RM494	6	31133540	2.93032e+07	3.10892e+07	29142639
	L_21	312BC3F1-107	BC3DH	A01_F09	1	*RM243	*RM243			*RM3394	7	1.18787e+06	659423	654363	646868
				A01_F26	1	*RM165	*RM3362	X		*RM427	7	3.15187e+06	2.9433e+06	2.67976e+06	2.91081e+06
				A02_F01	2	*RM109	*RM109			*RM125	7	5921692	5.71453e+06	5480540	5.51469e+06
				A04_F04	4	*RM261	*RM185			*RM180	7	6192423	5.96858e+06	5736328	5.76897e+06
				A07_F01	7	*RM3394	*RM180			*RM3859	7	9.33774e+06	8.78435e+06	8.8783e+06	8.61737e+06
				A08_F12	8	*RM230	*RM230			*RM542	7	13025014	1.20281e+07	12713124	1.17454e+07
				A11_F07	11	*RM479	*RM202			*RM5875	7	1.61681e+07	14594048	1.59989e+07	1.43285e+07
				A11_F13	11	*RM5590	*RM3721			*RM11	7	1.93158e+07	17468875	19257970	17139334
	L_22	312BC3F1-119	BC3DH	A01_F05	1	*RM84	*RM23	X		*RM10	7	22227559	20124022	22189175	19802265
				A01_F16	1	*RM5	*RM5			*RM351	7	23991049	21742091	23926002	2.14169e+07
				A03_F26	3	*RM7000	*RM7000			*RM234	7	25545695	23016334	2.54737e+07	2.27178e+07
				A06_F02	6	*RM6273	*RM276			*RM18	7	25725478	23182832	25653583	22884461
	L_23	312BC3F1-127	BC3DH	A01_F07	1	*RM259	*RM292			*RM134	7	2.67082e+07	24069776	26637574	23771030
				A01_F13	1	*RM140	*RM140			*RM118	7	26708384	24069876	2.66377e+07	23771130
				A02_F18	2	*RM112	*RM112			*RM420	7	2.95386e+07	2.66878e+07	29432339	2.63615e+07
				A06_F29	6	*RM162	*RM162			*RM337	8	157248	161372	153392	145356
				A12_F04	12	*RM277	*RM12	X		*RM152	8	685020	685574	684040	664806
	L_24	312BC3F1-135	BC3DH	A02_F20	2	*RM213	*RM5807			*RM25	8	4478153	3.70699e+06	4.37852e+06	3675084
				A03_F17	3	*RM338	*RM16			*RM126	8	5.19366e+06	4.23964e+06	5.22231e+06	4.20826e+06
				A04_F05	4	*RM5953	*RM5633			*RM3481	8	9.17028e+06	7381082	9136248	7364630
				A05_F16	5	*RM5818	*RM5818			*RM137	8	13963671	12019230	13987836	11866722
				A06_F07	6	*RM6273	*RM190			*RM339	8	1.86718e+07	1.58004e+07	1.79451e+07	1.56255e+07
				A06_F34	6	*RM176	*RM494	X		*RM42	8	2.08527e+07	1.78856e+07	20097246	1.77098e+07
	L_25	312BC3F1-140	BC3DH	A02_F19	2	*RM112	*RM5807	X		*RM284	8	21902447	1.87989e+07	21145134	18619660
				A03_F15	3	*RM251	*RM338			*RM256	8	24963698	21654304	24273402	21441021
	L_26	312BC3F1-142	BC3DH	A02_F17	2	*RM240	*RM240			*RM149	8	25410747	22082264	2.47242e+07	21864450
				A03_F01	3	*RM60	*RM60			*RM308	8	25481156	22142459	24794642	21924671
				A04_F04	4	*RM261	*RM185	X		*RM230	8	26523790	23103844	25837022	22885935
				A06_F11	6	*RM190	*RM162			*RM264	8	2.86163e+07	25181944	27926632	2.48421e+07
				A09_F03	9	*RM5526	*RM296			*RM316	9	1109559	2.04553e+07	1.07402e+06	2.01104e+07
				A11_F16	11	*RM206	*RM144			*RM5799	9	4.44842e+06	3.8215e+06	3.80381e+06	3.26116e+06
	L_27	312BC3F1-147	BC3DH	A01_F04	1	*RM499	*RM86			*RM5526	9	7930027	7085493	7.31412e+06	6.73939e+06
				A03_F17	3	*RM338	*RM16			*RM296	9	11274516	1.01018e+07	10785175	9.68889e+06
				A03_F24	3	*RM55	*RM55			*RM409	9	14750729	13863769	1.43731e+07	13457713
				A06_F07	6	*RM6273	*RM190			*RM257	9	18086913	1.70086e+07	17720743	16676630
				A08_F04	8	*RM126	*RM42	X		*RM288	9	1.89268e+07	1.779e+07	18563786	1.74562e+07
	L_28	312BC3F1-149	BC3DH	A01_F08	1	*RM259	*RM243			*RM108	9	19683038	1.84791e+07	19304813	1.81452e+07
				A02_F04	2	*RM236	*RM279			*RM201	9	20549868	1.93248e+07	20174841	1.89909e+07
				A03_F25	3	*RM3525	*RM7000			*RM328	9	2.00977e+07	1.88817e+07	19722228	1.8548e+07
				A03_F29	3	*RM148	*RM148			*RM205	9	2.31256e+07	2.19115e+07	22721205	2.15667e+07
				A06_F16	6	*RM508	*RM508			*RM215	9	21589318	20319627	21189659	19974560
				A08_F07	8	*RM3481	*RM339			*RM7492	10	77240.5	18856	54938.5	37337
				A08_F10	8	*RM284	*RM284			*RM474	10	2102182	2.17401e+06	1819949	2.17546e+06
				A09_F01	9	*RM5799	*RM5526			*RM25149	10	8013430	7.67792e+06	7.56699e+06	7.69267e+06
				A10_F01	10	*RM7492	*RM7492			*RM239	10	29387862	9.92437e+06	9692582	9.41447e+06
				A12_F02	12	*RM101	*RM101	X		*RM311	10	1.09514e+07	1.00297e+07	9818703	9.51975e+06
	L_29	312BC3F1-160	BC3DH	A02_F21	2	*RM213	*RM208			*RM467	10	15070914	1.37036e+07	13560034	1.32711e+07
				A03_F27	3	*RM227	*RM227	X		*RM184	10	17985758	1.64713e+07	1.64302e+07	1.60418e+07
				A03_F30	3	*RM85	*RM85			*RM271	10	1.8298e+07	16696029	16708418	1.62665e+07
				A06_F07	6	*RM6273	*RM190			*RM171	10	20874801	19050752	19120402	18617264
				A11_F18	11	*RM144	*RM144			*RM484	10	2.28301e+07	2.08506e+07	2.11384e+07	2.04068e+07
	L_30	312BC3F1-161	BC3DH	A02_F15	2	*RM263	*RM240			*RM228	10	24007537	2.20156e+07	22314747	2.15827e+07
				A02_F22	2	*RM213	*RM208			*RM333	10	24136519	2.21422e+07	2.24438e+07	21709244
				A05_F13	5	*RM161	*RM188			*RM591	10	24675616	2.25862e+07	2.29713e+07	2.21535e+07
				A06_F07	6	*RM6273	*RM190			*RM590	10	24819460	2.27331e+07	2.31148e+07	2.23003e+07
				A09_F07	9	*RM257	*RM257			*RM286	11	262521	262140	384898	403368
				A09_F09	9	*RM108	*RM215	X		*RM4B	11	811053	778566	933205	928866
				A10_F16	10	*RM333	*RM590			*RM332	11	2.72416e+06	2525458	2.84439e+06	2.67816e+06
	L_31	312BC3F1-170	BC3DH	A03_F02	3	*RM60	*RM175			*RM167	11	3976856	3.78168e+06	4077202	3.91273e+06
				A04_F08	4	*RM317	*RM317	X		*RM120	11	5.60429e+06	5479559	5745216	5541013
				A04_F10	4	*RM348	*RM348			*RM479	11	7.33379e+06	7104490	7.69711e+06	7271872
				A04_F14	4	*RM127	*RM124			*RM202	11	8682029	8224746	9007147	8392117
				A04_F16	4	*RM5608	*RM5608			*RM26406	11	8.7381e+06	8292112	9.05942e+06	8.45947e+06
				A06_F10	6	*RM190	*RM204			*RM5590	11	11363343	1.09873e+07	11688764	1.12168e+07
	L_32	312BC3F1-173	BC3DH	A03_F22	3	*RM135	*RM7000			*RM3721	11	1.56749e+07	15087928	15243918	14406115
				A03_F28	3	*RM148	*RM85			*RM26643	11	1.57814e+07	1.51797e+07	15349948	14497884
				A06_F08	6	*RM6273	*RM3431			*RM209	11	18810037	1.79298e+07	1.82745e+07	1.72495e+07
				A06_F33	6	*RM340	*RM340			*RM229	11	1.94357e+07	18494945	1.88741e+07	17814483
				A08_F03	8	*RM25	*RM137	X		*RM21	11	2.01613e+07	19279722	1.96393e+07	1.85992e+07
	L_33	312BC3F1-175	BC3DH	A03_F21	3	*RM15281	*RM7000	X		*RM206	11	2.29614e+07	2.17905e+07	2.24809e+07	2.1093e+07
				A03_F28	3	*RM148	*RM85			*RM254	11	2.46513e+07	2.3183e+07	24230511	2.24781e+07
				A06_F16	6	*RM508	*RM508			*RM224	11	2.92468e+07	2.5784e+07	2.76733e+07	25499640
				A06_F21	6	*RM204	*RM276			*RM144	11	3.00565e+07	2.63868e+07	2.8805e+07	2.61464e+07
	L_34	312BC3F1-180	BC3DH	A01_F15	1	*RM5	*RM212	X		*RM19	12	2328131	2223803	2433097	2454060
				A01_F25	1	*RM265	*RM265			*RM247	12	3111641	2.96775e+06	3186551	3199722
				A06_F05	6	*RM6273	*RM6273			*RM5746	12	4848851	4.72136e+06	5093016	4.93264e+06
				A06_F10	6	*RM190	*RM204			*RM101	12	8.3275e+06	7419646	8.8293e+06	7617066
				A11_F08	11	*RM479	*RM209			*RM28130	12	16565178	15215344	16706323	1.52761e+07
	L_35	312BC3F1-181	BC3DH	A04_F03	4	*RM551	*RM537			*RM277	12	2.14037e+07	2.02096e+07	22364793	20270371
				A06_F06	6	*RM6273	*RM508			*RM235	12	25324296	23473458	2.61416e+07	23604785
				A06_F20	6	*RM204	*RM204			*RM17	12	26137345	2.43004e+07	26988352	2.44331e+07
				A08_F01	8	*RM337	*RM25	X		*RM12	12	26137345	2.43004e+07	26988352	2.44331e+07
				A10_F08	10	*RM184	*RM228			*RM1227	12	26525523	24657790	27338911	2.47904e+07
	L_36	312BC3F1-183	BC3DH	A01_F02	1	*RM6464	*RM151
				A03_F02	3	*RM60	*RM175
				A03_F22	3	*RM135	*RM7000
				A03_F30	3	*RM85	*RM85
				A06_F17	6	*RM508	*RM3431
				A10_F14	10	*RM484	*RM590	X
	L_37	312BC3F1-186	BC3DH	A02_F05	2	*RM279	*RM279
				A02_F07	2	*RM71	*RM71
				A02_F09	2	*RM341	*RM263	X
				A06_F05	6	*RM6273	*RM6273
				A06_F26	6	*RM19623	*RM20069
				A10_F11	10	*RM171	*RM171
				A11_F03	11	*RM332	*RM479
				A12_F03	12	*RM28130	*RM277
	L_38	312BC3F1-195	BC3DH	A02_F12	2	*RM106	*RM318	X
				A04_F11	4	*RM131	*RM131
				A06_F17	6	*RM508	*RM3431
				A06_F32	6	*RM30	*RM340
	L_39	312BC3F1-198	BC3DH	A05_F06	5	*RM249	*RM249
				A05_F10	5	*RM163	*RM161
				A06_F18	6	*RM508	*RM204
				A07_F16	7	*RM134	*RM420	X
				A11_F09	11	*RM479	*RM229
	L_40	312BC3F1-200	BC3DH	A02_F11	2	*RM262	*RM262
				A06_F07	6	*RM6273	*RM190
				A06_F30	6	*RM162	*RM176	X
				A06_F35	6	*RM494	*RM494
	L_41	312BC3F1-201	BC3DH	A01_F03	1	*RM6464	*RM499
				A01_F18	1	*RM128	*RM297
				A02_F13	2	*RM106	*RM263
				A06_F05	6	*RM6273	*RM6273
				A06_F12	6	*RM190	*RM276
				A11_F04	11	*RM332	*RM26643	X
	L_42	312BC3F1-202	BC3DH	A02_F05	2	*RM279	*RM279
				A02_F24	2	*RM208	*RM5807
				A03_F03	3	*RM60	*RM22
				A06_F05	6	*RM6273	*RM6273
				A10_F04	10	*RM239	*RM239
				A10_F11	10	*RM171	*RM171
				A12_F01	12	*RM247	*RM247	X
				A12_F03	12	*RM28130	*RM277
	L_43	312BC3F1-203	BC3DH	A01_F17	1	*RM246	*RM297
				A01_F27	1	*RM104	*RM104
				A02_F23	2	*RM213	*RM213
				A05_F11	5	*RM164	*RM161
				A06_F05	6	*RM6273	*RM6273
				A06_F12	6	*RM190	*RM276	X
				A06_F31	6	*RM162	*RM30
				A08_F02	8	*RM152	*RM152
	L_44	312BC3F1-205	BC3DH	A03_F01	3	*RM60	*RM60
				A03_F11	3	*RM175	*RM251	X
				A06_F05	6	*RM6273	*RM6273
				A06_F21	6	*RM204	*RM276
	L_45	312BC3F1-207	BC3DH	A01_F20	1	*RM128	*RM212
				A01_F23	1	*RM265	*RM104	X
				A03_F07	3	*RM22	*RM22
				A03_F12	3	*RM175	*RM7576
				A03_F18	3	*RM338	*RM338
				A03_F26	3	*RM7000	*RM7000
				A04_F03	4	*RM551	*RM537
				A06_F19	6	*RM508	*RM276
				A08_F05	8	*RM126	*RM126
				A08_F08	8	*RM137	*RM339
	L_46	312BC3F1-210	BC3DH	A01_F21	1	*RM297	*RM212
				A01_F23	1	*RM265	*RM104
				A02_F10	2	*RM341	*RM318
				A03_F07	3	*RM22	*RM22
				A03_F10	3	*RM175	*RM175
				A03_F25	3	*RM3525	*RM7000
				A03_F29	3	*RM148	*RM148
				A06_F06	6	*RM6273	*RM508
				A06_F22	6	*RM204	*RM253
				A07_F04	7	*RM125	*RM180
				A07_F08	7	*RM542	*RM542
				A07_F10	7	*RM11	*RM118	X
				A10_F12	10	*RM171	*RM590
	L_47	312BC3F1-219	BC3DH	A04_F01	4	*RM551	*RM5633	X
				A06_F03	6	*RM6273	*RM253
				A06_F31	6	*RM162	*RM30
				A12_F06	12	*RM17	*RM1227
	L_48	312BC3F1-222	BC3DH	A01_F14	1	*RM594	*RM246	X
				A03_F04	3	*RM60	*RM81B
				A06_F05	6	*RM6273	*RM6273
				A09_F06	9	*RM409	*RM409
				A11_F02	11	*RM286	*RM4B
	L_49	312BC3F1-227	BC3DH	A03_F29	3	*RM148	*RM148
				A04_F01	4	*RM551	*RM5633
				A06_F03	6	*RM6273	*RM253
				A06_F31	6	*RM162	*RM30
				A12_F05	12	*RM235	*RM1227	X
	L_50	312BC3F1-228	BC3DH	A03_F08	3	*RM22	*RM81B
				A06_F05	6	*RM6273	*RM6273
				A06_F28	6	*RM3431	*RM20069	X
				A11_F05	11	*RM332	*RM479
	L_51	312BC3F1-243	BC3DH	A02_F02	2	*RM109	*RM279	X
				A03_F30	3	*RM85	*RM85
				A06_F07	6	*RM6273	*RM190
	L_52	312BC3F1-244	BC3DH	A02_F06	2	*RM174	*RM174	X
				A06_F02	6	*RM6273	*RM276
	L_53	312BC3F1-251	BC3DH	A05_F02	5	*RM153	*RM159
				A06_F05	6	*RM6273	*RM6273
				A08_F11	8	*RM308	*RM264	X
				A11_F08	11	*RM479	*RM209
	L_54	312BC3F1-254	BC3DH	A03_F03	3	*RM60	*RM22
				A03_F10	3	*RM175	*RM175
				A03_F14	3	*RM7	*RM7
				A03_F20	3	*RM3204	*RM135	X
				A05_F14	5	*RM161	*RM161
				A06_F05	6	*RM6273	*RM6273
				A06_F13	6	*RM190	*RM253
				A08_F02	8	*RM152	*RM152
	L_55	312BC3F1-255	BC3DH	A03_F03	3	*RM60	*RM22
				A03_F10	3	*RM175	*RM175
				A03_F27	3	*RM227	*RM227
				A06_F23	6	*RM204	*RM3431
				A09_F02	9	*RM5799	*RM409	X
				A11_F16	11	*RM206	*RM144
	L_56	312BC3F1-261	BC3DH	A01_F19	1	*RM128	*RM128
				A06_F05	6	*RM6273	*RM6273
				A06_F14	6	*RM190	*RM190
				A07_F07	7	*RM3859	*RM3859
				A07_F11	7	*RM11	*RM11
				A10_F06	10	*RM467	*RM467
				A10_F09	10	*RM271	*RM591
				A11_F14	11	*RM209	*RM254	X
				A12_F05	12	*RM235	*RM1227
	L_57	312BC3F1-273	BC3DH	A03_F03	3	*RM60	*RM22
				A06_F05	6	*RM6273	*RM6273
				A06_F10	6	*RM190	*RM204
				A08_F09	8	*RM339	*RM284	X
				A09_F04	9	*RM296	*RM409
	L_58	312BC3F1-275	BC3DH	A03_F04	3	*RM60	*RM81B	X
				A03_F23	3	*RM135	*RM55
				A06_F07	6	*RM6273	*RM190
	L_59	312BC3F1-296	BC3DH	A02_F16	2	*RM6	*RM112	X
				A03_F03	3	*RM60	*RM22
				A03_F25	3	*RM3525	*RM7000
				A03_F29	3	*RM148	*RM148
				A05_F07	5	*RM146	*RM146
				A05_F14	5	*RM161	*RM161
				A06_F05	6	*RM6273	*RM6273
				A06_F10	6	*RM190	*RM204
				A11_F02	11	*RM286	*RM4B
				A12_F06	12	*RM17	*RM1227
	L_60	312BC3F1-301	BC3DH	A03_F02	3	*RM60	*RM175
				A03_F19	3	*RM338	*RM3204
				A03_F26	3	*RM7000	*RM7000
				A03_F30	3	*RM85	*RM85
				A04_F06	4	*RM185	*RM185
				A06_F05	6	*RM6273	*RM6273
				A06_F10	6	*RM190	*RM204
				A07_F06	7	*RM180	*RM180
				A09_F05	9	*RM296	*RM257	X
	L_A	-	BC4F5	A01_F28	1	RM212	RM212
				A01_F24	1	RM265	RM472	X
				A01_F29	2	RM341	RM6
				A03_F08	3	RM22	RM81B
				A03_F33	3	RM148	RM148
				A06_F05	6	RM6273	RM6273
				A06_F24	6	RM253	RM253
	L_B	-	BC4F3	A03_F31	3	RM60	RM7	X
				A06_F24	6	RM253	RM253
	L_C	-	BC4F3	A06_F04	6	RM6273	RM204
				A07_FF17	7	RM11	RM10	X
	L_D	-	BC4F3	A06_F36	6	RM508	RM190
				A07_F18	7	RM10	RM18	X
	L_E	-	BC4F3	A06_F14	6	RM190	RM190
				A07_F19	7	RM134	RM118	X

## Sheet: TableS2
	Table S2: Quantification of panicle traits in the CSSLs and parents O. sativa_Caiapó and O. glaberrima_MG12. Abbreviations: RL, Rachis Length; PBN, Primary Branch Number; PBL, Primary Branch Length; SBN, Secondary Branch Number; SpN, Spikelet Number; SBN/PBN, ratio of SBN and PBN.
	CSSL_Names	Sowing-Code	Generation	Year	Sowing Location	Repetition	Plant NB	Panicle NB	RL	PBN	PBL	SBN	TBN	SpN	SBN/PBN
	L_01	Idref312BCEF1_1	BC3DH	Year 01	CIAT-Cali-Colombia	2	3	3	15.6	9	11.56	26	0	153	2.88
	L_01	Idref312BCEF1-1	BC3DH	Year 01	CIAT-Cali-Colombia	1	1	1	19.1	12	10.28	31	0	198	2.58
	L_01	Idref312BCEF1-1	BC3DH	Year 01	CIAT-Cali-Colombia	1	1	3	21.6	12	10.2	48	2	254	4
	L_01	Idref312BCEF1-1	BC3DH	Year 01	CIAT-Cali-Colombia	1	2	1	19	13	9.66	29	0	194	2.23
	L_01	Idref312BCEF1-1	BC3DH	Year 01	CIAT-Cali-Colombia	1	2	1	21.7	15	10.38	20	0	104	1.3
	L_01	Idref312BCEF1-1	BC3DH	Year 01	CIAT-Cali-Colombia	1	2	2	20	11	10.9	34	0	201	3.09
	L_01	Idref312BCEF1-1	BC3DH	Year 01	CIAT-Cali-Colombia	1	2	3	21.4	13	9.78	54	0	271	4.15
	L_01	Idref312BCEF1-1	BC3DH	Year 01	CIAT-Cali-Colombia	1	3	1	19.8	12	11.16	33	0	208	2.75
	L_01	Idref312BCEF1-1	BC3DH	Year 01	CIAT-Cali-Colombia	1	3	2	21	15	9.31	44	0	236	2.93
	L_01	Idref312BCEF1-1	BC3DH	Year 01	CIAT-Cali-Colombia	1	3	3	17.5	9	11.39	33	0	196	3.66
	L_01	Idref312BCEF1-1	BC3DH	Year 01	CIAT-Cali-Colombia	2	1	1	23.4	14	9.14	32	0	204	2.28
	L_01	Idref312BCEF1-1	BC3DH	Year 01	CIAT-Cali-Colombia	2	1	2	22.2	14	9.16	31	0	202	2.21
	L_01	Idref312BCEF1-1	BC3DH	Year 01	CIAT-Cali-Colombia	2	1	3	20.9	12	9.97	31	0	190	2.58
	L_01	Idref312BCEF1-1	BC3DH	Year 01	CIAT-Cali-Colombia	2	2	1	21.2	13	9.45	28	0	191	2.15
	L_01	Idref312BCEF1-1	BC3DH	Year 01	CIAT-Cali-Colombia	2	2	2	20.5	13	10.49	38	0	223	2.92
	L_01	Idref312BCEF1-1	BC3DH	Year 01	CIAT-Cali-Colombia	2	2	3	18.6	11	10.37	33	0	193	3
	L_01	Idref312BCEF1-1	BC3DH	Year 01	CIAT-Cali-Colombia	2	3	1	17.4	10	12.57	34	0	190	3.4
	L_01	Idref312BCEF1-1	BC3DH	Year 01	CIAT-Cali-Colombia	2	3	2	19	11	10.74	28	0	170	2.54
	L_02	Idref312BCEF1-6	BC3DH	Year 01	CIAT-Cali-Colombia	1	1	1	18.3	12	10.38	32	0	185	2.66
	L_02	Idref312BCEF1-6	BC3DH	Year 01	CIAT-Cali-Colombia	1	1	2	18.7	12	10.68	41	0	226	3.41
	L_02	Idref312BCEF1-6	BC3DH	Year 01	CIAT-Cali-Colombia	1	2	1	20.9	14	9.71	33	0	204	2.35
	L_02	Idref312BCEF1-6	BC3DH	Year 01	CIAT-Cali-Colombia	1	2	2	15	11	10.71	39	0	203	3.54
	L_02	Idref312BCEF1-6	BC3DH	Year 01	CIAT-Cali-Colombia	1	2	3	14.7	9	9.57	26	0	141	2.88
	L_02	Idref312BCEF1-6	BC3DH	Year 01	CIAT-Cali-Colombia	1	3	1	20	14	9.7	43	0	237	3.07
	L_02	Idref312BCEF1-6	BC3DH	Year 01	CIAT-Cali-Colombia	1	3	2	21.8	13	10.72	42	0	234	3.23
	L_02	Idref312BCEF1-6	BC3DH	Year 01	CIAT-Cali-Colombia	1	3	3	14.5	12	10.43	39	0	213	3.25
	L_02	Idref312BCEF1-6	BC3DH	Year 01	CIAT-Cali-Colombia	2	1	1	20.7	13	9.77	32	0	191	2.46
	L_02	Idref312BCEF1-6	BC3DH	Year 01	CIAT-Cali-Colombia	2	1	2	19.3	14	9.77	40	1	234	2.85
	L_02	Idref312BCEF1-6	BC3DH	Year 01	CIAT-Cali-Colombia	2	1	3	17.5	11	9.45	31	0	178	2.81
	L_02	Idref312BCEF1-6	BC3DH	Year 01	CIAT-Cali-Colombia	2	2	1	18.5	10	9.02	23	0	139	2.3
	L_02	Idref312BCEF1-6	BC3DH	Year 01	CIAT-Cali-Colombia	2	2	2	21.2	16	8.45	39	0	233	2.43
	L_02	Idref312BCEF1-6	BC3DH	Year 01	CIAT-Cali-Colombia	2	2	3	19.1	13	8.67	30	0	191	2.30
	L_02	Idref312BCEF1-6	BC3DH	Year 01	CIAT-Cali-Colombia	2	3	1	17.5	14	9.32	36	0	215	2.57
	L_02	Idref312BCEF1-6	BC3DH	Year 01	CIAT-Cali-Colombia	2	3	2	18.7	15	9.78	47	0	265	3.13
	L_02	Idref312BCEF1-6	BC3DH	Year 01	CIAT-Cali-Colombia	2	3	3	19.9	12	9.15	29	0	176	2.41
	L_02	Idref312BCEF1-94	BC3DH	Year 01	CIAT-Cali-Colombia	1	1	3	13.3	10	10.98	38	0	197	3.8
	L_03	Idref312BCEF1-160	BC3DH	Year 01	CIAT-Cali-Colombia	1	2	1	8.7	8	11.35	22	0	114	2.75
	L_03	Idref312BCEF1-7	BC3DH	Year 01	CIAT-Cali-Colombia	1	1	1	18.8	15	9.81	35	0	204	2.33
	L_03	Idref312BCEF1-7	BC3DH	Year 01	CIAT-Cali-Colombia	1	1	2	16	12	10.85	45	0	237	3.75
	L_03	Idref312BCEF1-7	BC3DH	Year 01	CIAT-Cali-Colombia	1	1	3	18.9	13	10.11	35	0	189	2.69
	L_03	Idref312BCEF1-7	BC3DH	Year 01	CIAT-Cali-Colombia	1	2	2	11	10	10.52	30	0	153	3
	L_03	Idref312BCEF1-7	BC3DH	Year 01	CIAT-Cali-Colombia	1	2	3	15.4	10	10.26	27	0	145	2.7
	L_03	Idref312BCEF1-7	BC3DH	Year 01	CIAT-Cali-Colombia	2	1	1	20	15	12.07	60	0	314	4
	L_03	Idref312BCEF1-7	BC3DH	Year 01	CIAT-Cali-Colombia	2	1	2	17.5	13	10.82	35	0	194	2.69
	L_03	Idref312BCEF1-7	BC3DH	Year 01	CIAT-Cali-Colombia	2	1	3	14	12	12.48	43	0	220	3.58
	L_03	Idref312BCEF1-7	BC3DH	Year 01	CIAT-Cali-Colombia	2	2	1	17.2	11	11.51	36	0	188	3.27
	L_03	Idref312BCEF1-7	BC3DH	Year 01	CIAT-Cali-Colombia	2	2	2	16	11	11.76	36	0	187	3.27
	L_03	Idref312BCEF1-7	BC3DH	Year 01	CIAT-Cali-Colombia	2	2	3	18.2	10	10.25	26	0	138	2.6
	L_04	Idref312BCEF1-18	BC3DH	Year 01	CIAT-Cali-Colombia	1	1	1	18.6	12	10.73	40	2	219	3.33
	L_04	Idref312BCEF1-18	BC3DH	Year 01	CIAT-Cali-Colombia	1	1	2	18.6	11	11.54	38	5	210	3.45
	L_04	Idref312BCEF1-18	BC3DH	Year 01	CIAT-Cali-Colombia	1	1	3	25	15	12.02	49	0	279	3.26
	L_04	Idref312BCEF1-18	BC3DH	Year 01	CIAT-Cali-Colombia	1	2	1	23.3	13	11.2	43	4	239	3.30
	L_04	Idref312BCEF1-18	BC3DH	Year 01	CIAT-Cali-Colombia	1	2	3	21.2	11	11.75	39	4	226	3.54
	L_04	Idref312BCEF1-18	BC3DH	Year 01	CIAT-Cali-Colombia	1	3	1	23.5	12	11.7	40	0	221	3.33
	L_04	Idref312BCEF1-18	BC3DH	Year 01	CIAT-Cali-Colombia	1	3	2	19	13	9.12	27	0	165	2.07
	L_04	Idref312BCEF1-18	BC3DH	Year 01	CIAT-Cali-Colombia	1	3	3	18.5	14	9.81	34	0	190	2.42
	L_04	Idref312BCEF1-18	BC3DH	Year 01	CIAT-Cali-Colombia	2	1	1	24.2	15	9.75	38	0	228	2.53
	L_04	Idref312BCEF1-18	BC3DH	Year 01	CIAT-Cali-Colombia	2	1	2	20	13	9.21	29	0	167	2.23
	L_04	Idref312BCEF1-18	BC3DH	Year 01	CIAT-Cali-Colombia	2	1	3	19.8	12	10.24	36	0	199	3
	L_04	Idref312BCEF1-18	BC3DH	Year 01	CIAT-Cali-Colombia	2	2	1	21.2	13	9.03	35	0	192	2.69
	L_04	Idref312BCEF1-18	BC3DH	Year 01	CIAT-Cali-Colombia	2	2	2	24	13	9.85	34	1	208	2.61
	L_04	Idref312BCEF1-18	BC3DH	Year 01	CIAT-Cali-Colombia	2	2	3	23.3	13	11.85	47	0	258	3.61
	L_04	Idref312BCEF1-18	BC3DH	Year 01	CIAT-Cali-Colombia	2	3	1	21.2	15	11.13	44	0	246	2.93
	L_04	Idref312BCEF1-18	BC3DH	Year 01	CIAT-Cali-Colombia	2	3	2	21	11	11.23	40	1	205	3.63
	L_04	Idref312BCEF1-18	BC3DH	Year 01	CIAT-Cali-Colombia	2	3	3	21.2	13	9.89	31	2	192	2.38
	L_04	Idref312BCEF1-198	BC3DH	Year 01	CIAT-Cali-Colombia	1	2	2	18.5	13	10.85	33	0	186	2.53
	L_05	Idref312BCEF1-21	BC3DH	Year 01	CIAT-Cali-Colombia	1	1	2	19.2	11	13.68	50	0	276	4.54
	L_05	Idref312BCEF1-21	BC3DH	Year 01	CIAT-Cali-Colombia	1	1	3	18.5	13	11.55	47	0	266	3.61
	L_05	Idref312BCEF1-21	BC3DH	Year 01	CIAT-Cali-Colombia	1	2	2	16.7	10	12.06	38	0	214	3.8
	L_05	Idref312BCEF1-21	BC3DH	Year 01	CIAT-Cali-Colombia	1	2	3	18.1	14	10.93	47	0	271	3.35
	L_05	Idref312BCEF1-21	BC3DH	Year 01	CIAT-Cali-Colombia	1	3	1	18.3	10	11.49	36	0	174	3.6
	L_05	Idref312BCEF1-21	BC3DH	Year 01	CIAT-Cali-Colombia	1	3	2	18	12	11.94	42	0	246	3.5
	L_05	Idref312BCEF1-21	BC3DH	Year 01	CIAT-Cali-Colombia	1	3	3	15.6	8	13.28	30	0	145	3.75
	L_05	Idref312BCEF1-21	BC3DH	Year 01	CIAT-Cali-Colombia	2	1	1	25.5	14	10.83	51	0	263	3.64
	L_05	Idref312BCEF1-21	BC3DH	Year 01	CIAT-Cali-Colombia	2	1	2	23	11	10.95	36	0	192	3.27
	L_05	Idref312BCEF1-21	BC3DH	Year 01	CIAT-Cali-Colombia	2	1	3	23.4	12	9.83	35	0	191	2.91
	L_05	Idref312BCEF1-21	BC3DH	Year 01	CIAT-Cali-Colombia	2	2	1	16.6	9	10.82	32	0	169	3.55
	L_05	Idref312BCEF1-21	BC3DH	Year 01	CIAT-Cali-Colombia	2	2	2	19.5	9	10.77	33	0	173	3.66
	L_05	Idref312BCEF1-21	BC3DH	Year 01	CIAT-Cali-Colombia	2	2	3	18.9	11	10.41	39	0	210	3.54
	L_05	Idref312BCEF1-21	BC3DH	Year 01	CIAT-Cali-Colombia	2	3	1	22.7	10	12.38	44	0	223	4.4
	L_05	Idref312BCEF1-21	BC3DH	Year 01	CIAT-Cali-Colombia	2	3	2	19.8	9	12.34	31	0	152	3.44
	L_05	Idref312BCEF1-21	BC3DH	Year 01	CIAT-Cali-Colombia	2	3	3	23.7	10	12.54	42	0	218	4.2
	L_05	Idref312BCEF1-227	BC3DH	Year 01	CIAT-Cali-Colombia	1	1	1	15.4	8	13.59	39	0	207	4.87
	L_06	Idref312BCEF1-22	BC3DH	Year 01	CIAT-Cali-Colombia	1	1	1	21	13	12.62	57	0	305	4.38
	L_06	Idref312BCEF1-22	BC3DH	Year 01	CIAT-Cali-Colombia	1	1	2	20.5	12	11.17	39	0	216	3.25
	L_06	Idref312BCEF1-22	BC3DH	Year 01	CIAT-Cali-Colombia	1	2	1	20	11	11.78	39	0	204	3.54
	L_06	Idref312BCEF1-22	BC3DH	Year 01	CIAT-Cali-Colombia	1	2	2	19.6	13	9.64	30	0	183	2.30
	L_06	Idref312BCEF1-22	BC3DH	Year 01	CIAT-Cali-Colombia	1	2	3	22.3	14	10.35	37	0	208	2.64
	L_06	Idref312BCEF1-22	BC3DH	Year 01	CIAT-Cali-Colombia	1	3	1	22.2	15	9.56	36	0	219	2.4
	L_06	Idref312BCEF1-22	BC3DH	Year 01	CIAT-Cali-Colombia	1	3	2	22.8	13	10.96	47	0	250	3.61
	L_06	Idref312BCEF1-22	BC3DH	Year 01	CIAT-Cali-Colombia	1	3	3	19.8	14	10.96	41	0	232	2.92
	L_06	Idref312BCEF1-22	BC3DH	Year 01	CIAT-Cali-Colombia	2	1	1	22.1	14	10.75	56	0	289	4
	L_06	Idref312BCEF1-22	BC3DH	Year 01	CIAT-Cali-Colombia	2	1	2	28.2	16	10.39	42	0	240	2.62
	L_06	Idref312BCEF1-22	BC3DH	Year 01	CIAT-Cali-Colombia	2	1	3	21.3	13	10.48	38	0	211	2.92
	L_06	Idref312BCEF1-22	BC3DH	Year 01	CIAT-Cali-Colombia	2	2	1	22.8	14	9.88	40	0	213	2.85
	L_06	Idref312BCEF1-22	BC3DH	Year 01	CIAT-Cali-Colombia	2	2	2	22.2	13	10.35	43	0	216	3.30
	L_06	Idref312BCEF1-22	BC3DH	Year 01	CIAT-Cali-Colombia	2	2	3	20.2	13	10.19	35	0	195	2.69
	L_06	Idref312BCEF1-22	BC3DH	Year 01	CIAT-Cali-Colombia	2	3	1	19.9	15	8.78	26	0	197	1.73
	L_06	Idref312BCEF1-22	BC3DH	Year 01	CIAT-Cali-Colombia	2	3	2	22	13	9.26	32	0	177	2.46
	L_06	Idref312BCEF1-22	BC3DH	Year 01	CIAT-Cali-Colombia	2	3	3	24.1	14	10.19	33	0	195	2.35
	L_06	Idref312BCEF1-296	BC3DH	Year 01	CIAT-Cali-Colombia	1	1	3	17.3	11	10.23	30	0	170	2.72
	L_07	Idref312BCEF1-301	BC3DH	Year 01	CIAT-Cali-Colombia	1	3	1	14.6	11	10.55	30	0	171	2.72
	L_07	Idref312BCEF1-31	BC3DH	Year 01	CIAT-Cali-Colombia	1	1	1	17	13	9.25	36	0	221	2.76
	L_07	Idref312BCEF1-31	BC3DH	Year 01	CIAT-Cali-Colombia	1	1	2	14.9	10	11.06	36	0	196	3.6
	L_07	Idref312BCEF1-31	BC3DH	Year 01	CIAT-Cali-Colombia	1	1	3	20.1	14	10.45	52	0	282	3.71
	L_07	Idref312BCEF1-31	BC3DH	Year 01	CIAT-Cali-Colombia	1	2	1	18.7	10	10.21	26	0	163	2.6
	L_07	Idref312BCEF1-31	BC3DH	Year 01	CIAT-Cali-Colombia	1	2	2	15.6	9	10.57	27	0	153	3
	L_07	Idref312BCEF1-31	BC3DH	Year 01	CIAT-Cali-Colombia	1	2	3	15.2	9	10.27	25	0	146	2.77
	L_07	Idref312BCEF1-31	BC3DH	Year 01	CIAT-Cali-Colombia	1	3	2	20.7	15	10.07	43	0	251	2.86
	L_07	Idref312BCEF1-31	BC3DH	Year 01	CIAT-Cali-Colombia	1	3	3	21.3	15	10.09	47	0	258	3.13
	L_07	Idref312BCEF1-31	BC3DH	Year 01	CIAT-Cali-Colombia	2	1	1	18.2	15	10.73	52	1	293	3.46
	L_07	Idref312BCEF1-31	BC3DH	Year 01	CIAT-Cali-Colombia	2	1	2	18	10	11.59	32	0	188	3.2
	L_07	Idref312BCEF1-31	BC3DH	Year 01	CIAT-Cali-Colombia	2	1	3	19.2	12	10.54	39	1	231	3.25
	L_07	Idref312BCEF1-31	BC3DH	Year 01	CIAT-Cali-Colombia	2	2	1	19.3	13	11.32	45	1	263	3.46
	L_07	Idref312BCEF1-31	BC3DH	Year 01	CIAT-Cali-Colombia	2	2	2	18.3	10	10.55	29	0	169	2.9
	L_07	Idref312BCEF1-31	BC3DH	Year 01	CIAT-Cali-Colombia	2	2	3	17	14	10.49	43	0	241	3.07
	L_07	Idref312BCEF1-31	BC3DH	Year 01	CIAT-Cali-Colombia	2	3	1	18.5	13	11.3	47	1	274	3.61
	L_07	Idref312BCEF1-31	BC3DH	Year 01	CIAT-Cali-Colombia	2	3	2	21.8	16	9.99	43	0	259	2.68
	L_07	Idref312BCEF1-31	BC3DH	Year 01	CIAT-Cali-Colombia	2	3	3	20	15	10.27	48	0	277	3.2
	L_08	Idref312BCEF1-31	BC3DH	Year 01	CIAT-Cali-Colombia	2	1	3	14.8	12	8.73	19	0	131	1.58
	L_08	Idref312BCEF1-41	BC3DH	Year 01	CIAT-Cali-Colombia	1	1	1	24	12	12.67	47	0	257	3.91
	L_08	Idref312BCEF1-41	BC3DH	Year 01	CIAT-Cali-Colombia	1	1	2	18.3	12	11.03	39	0	210	3.25
	L_08	Idref312BCEF1-41	BC3DH	Year 01	CIAT-Cali-Colombia	1	1	3	21.6	15	8.71	32	0	198	2.13
	L_08	Idref312BCEF1-41	BC3DH	Year 01	CIAT-Cali-Colombia	1	2	1	18.2	12	10.92	41	0	221	3.41
	L_08	Idref312BCEF1-41	BC3DH	Year 01	CIAT-Cali-Colombia	1	2	2	19.4	15	8.21	27	0	192	1.8
	L_08	Idref312BCEF1-41	BC3DH	Year 01	CIAT-Cali-Colombia	1	2	3	19.1	13	9.4	37	0	220	2.84
	L_08	Idref312BCEF1-41	BC3DH	Year 01	CIAT-Cali-Colombia	1	3	1	18.2	13	9.75	37	0	202	2.84
	L_08	Idref312BCEF1-41	BC3DH	Year 01	CIAT-Cali-Colombia	1	3	2	19.5	15	9.39	40	0	237	2.66
	L_08	Idref312BCEF1-41	BC3DH	Year 01	CIAT-Cali-Colombia	1	3	3	18.1	12	10.58	42	0	230	3.5
	L_08	Idref312BCEF1-41	BC3DH	Year 01	CIAT-Cali-Colombia	2	1	1	20.8	13	10.7	42	0	219	3.23
	L_08	Idref312BCEF1-41	BC3DH	Year 01	CIAT-Cali-Colombia	2	1	2	20.3	13	10.6	42	0	224	3.23
	L_08	Idref312BCEF1-41	BC3DH	Year 01	CIAT-Cali-Colombia	2	2	1	21.5	13	10.51	41	0	223	3.15
	L_08	Idref312BCEF1-41	BC3DH	Year 01	CIAT-Cali-Colombia	2	2	2	18.3	12	10.63	33	0	182	2.75
	L_08	Idref312BCEF1-41	BC3DH	Year 01	CIAT-Cali-Colombia	2	2	3	24.2	14	10.87	38	0	222	2.71
	L_08	Idref312BCEF1-41	BC3DH	Year 01	CIAT-Cali-Colombia	2	3	1	22.1	12	10.44	39	0	198	3.25
	L_08	Idref312BCEF1-41	BC3DH	Year 01	CIAT-Cali-Colombia	2	3	2	24.9	12	11.63	39	0	208	3.25
	L_08	Idref312BCEF1-41	BC3DH	Year 01	CIAT-Cali-Colombia	2	3	3	20.2	11	11.95	39	0	190	3.54
	L_09	Idref312BCEF1-41	BC3DH	Year 01	CIAT-Cali-Colombia	1	1	2	14	7	12.57	23	0	126	3.28
	L_09	Idref312BCEF1-47	BC3DH	Year 01	CIAT-Cali-Colombia	1	1	1	19.2	13	10.22	35	0	199	2.69
	L_09	Idref312BCEF1-47	BC3DH	Year 01	CIAT-Cali-Colombia	1	1	3	15.8	12	10.62	32	0	184	2.66
	L_09	Idref312BCEF1-47	BC3DH	Year 01	CIAT-Cali-Colombia	1	2	1	19	15	10.56	45	0	280	3
	L_09	Idref312BCEF1-47	BC3DH	Year 01	CIAT-Cali-Colombia	1	2	2	17.5	12	10.43	28	0	160	2.33
	L_09	Idref312BCEF1-47	BC3DH	Year 01	CIAT-Cali-Colombia	1	2	3	16	11	10.18	33	0	171	3
	L_09	Idref312BCEF1-47	BC3DH	Year 01	CIAT-Cali-Colombia	1	3	1	18.2	10	11.6	33	0	205	3.3
	L_09	Idref312BCEF1-47	BC3DH	Year 01	CIAT-Cali-Colombia	1	3	2	22.1	14	10.75	56	0	289	4
	L_09	Idref312BCEF1-47	BC3DH	Year 01	CIAT-Cali-Colombia	1	3	3	21.5	12	12.84	39	0	212	3.25
	L_09	Idref312BCEF1-47	BC3DH	Year 01	CIAT-Cali-Colombia	2	1	1	19.5	16	11.59	58	1	344	3.62
	L_09	Idref312BCEF1-47	BC3DH	Year 01	CIAT-Cali-Colombia	2	1	3	21.9	15	10.87	54	0	317	3.6
	L_09	Idref312BCEF1-47	BC3DH	Year 01	CIAT-Cali-Colombia	2	2	1	20	10	13.12	43	1	250	4.3
	L_09	Idref312BCEF1-47	BC3DH	Year 01	CIAT-Cali-Colombia	2	2	2	16.7	11	11.22	44	0	242	4
	L_09	Idref312BCEF1-47	BC3DH	Year 01	CIAT-Cali-Colombia	2	2	2	19.3	11	12.5	41	0	243	3.72
	L_09	Idref312BCEF1-47	BC3DH	Year 01	CIAT-Cali-Colombia	2	2	3	19.8	15	10.65	42	0	262	2.8
	L_09	Idref312BCEF1-47	BC3DH	Year 01	CIAT-Cali-Colombia	2	3	1	20.8	10	12.72	41	1	241	4.1
	L_09	Idref312BCEF1-47	BC3DH	Year 01	CIAT-Cali-Colombia	2	3	2	17.4	12	11.63	39	0	235	3.25
	L_09	Idref312BCEF1-47	BC3DH	Year 01	CIAT-Cali-Colombia	2	3	3	19	11	11.34	37	0	213	3.36
	L_10	Idref312BCEF1-49	BC3DH	Year 01	CIAT-Cali-Colombia	1	3	1	12.5	7	12.66	24	0	129	3.42
	L_10	Idref312BCEF1-49	BC3DH	Year 01	CIAT-Cali-Colombia	1	1	1	14	7	14.21	26	1	161	3.71
	L_10	Idref312BCEF1-49	BC3DH	Year 01	CIAT-Cali-Colombia	1	1	2	16.2	9	12.97	28	0	166	3.11
	L_10	Idref312BCEF1-49	BC3DH	Year 01	CIAT-Cali-Colombia	1	1	3	17	11	13.55	44	4	252	4
	L_10	Idref312BCEF1-49	BC3DH	Year 01	CIAT-Cali-Colombia	1	2	1	13.3	8	13.25	30	3	176	3.75
	L_10	Idref312BCEF1-49	BC3DH	Year 01	CIAT-Cali-Colombia	1	2	2	16.3	10	13.86	41	2	229	4.1
	L_10	Idref312BCEF1-49	BC3DH	Year 01	CIAT-Cali-Colombia	1	2	3	16.2	9	12.59	33	1	185	3.66
	L_10	Idref312BCEF1-49	BC3DH	Year 01	CIAT-Cali-Colombia	1	3	2	17	10	12.42	34	1	197	3.4
	L_10	Idref312BCEF1-49	BC3DH	Year 01	CIAT-Cali-Colombia	1	3	3	14.9	9	12.6	33	0	176	3.66
	L_10	Idref312BCEF1-49	BC3DH	Year 01	CIAT-Cali-Colombia	2	1	1	20	10	12.9	34	0	214	3.4
	L_10	Idref312BCEF1-49	BC3DH	Year 01	CIAT-Cali-Colombia	2	1	2	16.5	9	11.12	30	0	161	3.33
	L_10	Idref312BCEF1-49	BC3DH	Year 01	CIAT-Cali-Colombia	2	1	3	15	7	13.16	22	0	134	3.14
	L_10	Idref312BCEF1-49	BC3DH	Year 01	CIAT-Cali-Colombia	2	2	1	21	9	13.2	34	2	194	3.77
	L_10	Idref312BCEF1-49	BC3DH	Year 01	CIAT-Cali-Colombia	2	2	2	18	9	12.7	29	0	180	3.22
	L_10	Idref312BCEF1-49	BC3DH	Year 01	CIAT-Cali-Colombia	2	2	3	19	10	12.78	37	2	211	3.7
	L_10	Idref312BCEF1-49	BC3DH	Year 01	CIAT-Cali-Colombia	2	3	1	20	10	14.22	36	4	227	3.6
	L_10	Idref312BCEF1-49	BC3DH	Year 01	CIAT-Cali-Colombia	2	3	2	20	9	14.66	33	0	186	3.66
	L_10	Idref312BCEF1-49	BC3DH	Year 01	CIAT-Cali-Colombia	2	3	3	19.8	10	14.52	36	1	215	3.6
	L_11	Idref312BCEF1-49	BC3DH	Year 01	CIAT-Cali-Colombia	2	3	2	13	9	10.56	17	0	97	1.88
	L_11	Idref312BCEF1-51	BC3DH	Year 01	CIAT-Cali-Colombia	1	1	1	16.5	10	10.59	30	0	167	3
	L_11	Idref312BCEF1-51	BC3DH	Year 01	CIAT-Cali-Colombia	1	1	3	18.3	10	9.27	20	0	127	2
	L_11	Idref312BCEF1-51	BC3DH	Year 01	CIAT-Cali-Colombia	1	2	1	20.8	11	10.46	36	0	184	3.27
	L_11	Idref312BCEF1-51	BC3DH	Year 01	CIAT-Cali-Colombia	1	2	2	19.8	10	10.63	30	0	159	3
	L_11	Idref312BCEF1-51	BC3DH	Year 01	CIAT-Cali-Colombia	1	2	3	13.5	8	13.44	41	0	191	5.12
	L_11	Idref312BCEF1-51	BC3DH	Year 01	CIAT-Cali-Colombia	1	3	1	15.4	8	11.23	33	0	155	4.12
	L_11	Idref312BCEF1-51	BC3DH	Year 01	CIAT-Cali-Colombia	1	3	2	19.8	11	9.71	34	0	175	3.09
	L_11	Idref312BCEF1-51	BC3DH	Year 01	CIAT-Cali-Colombia	1	3	3	14.5	10	11.27	39	0	177	3.9
	L_11	Idref312BCEF1-51	BC3DH	Year 01	CIAT-Cali-Colombia	2	1	1	21.5	12	9.9	30	0	171	2.5
	L_11	Idref312BCEF1-51	BC3DH	Year 01	CIAT-Cali-Colombia	2	1	2	17	11	10.45	30	0	140	2.72
	L_11	Idref312BCEF1-51	BC3DH	Year 01	CIAT-Cali-Colombia	2	1	3	19	12	9.72	23	0	136	1.91
	L_11	Idref312BCEF1-51	BC3DH	Year 01	CIAT-Cali-Colombia	2	2	1	16	11	8.74	17	0	106	1.54
	L_11	Idref312BCEF1-51	BC3DH	Year 01	CIAT-Cali-Colombia	2	2	2	14	9	8.6	16	0	91	1.77
	L_11	Idref312BCEF1-51	BC3DH	Year 01	CIAT-Cali-Colombia	2	2	3	18	10	9.89	18	0	115	1.8
	L_11	Idref312BCEF1-51	BC3DH	Year 01	CIAT-Cali-Colombia	2	3	1	16.5	8	11.79	26	0	126	3.25
	L_11	Idref312BCEF1-51	BC3DH	Year 01	CIAT-Cali-Colombia	2	3	3	16	9	10.96	22	0	109	2.44
	L_12	Idref312BCEF1-51	BC3DH	Year 01	CIAT-Cali-Colombia	2	3	3	13.5	14	7.69	28	0	150	2
	L_12	Idref312BCEF1-53	BC3DH	Year 01	CIAT-Cali-Colombia	1	1	1	16.7	10	10.34	37	0	210	3.7
	L_12	Idref312BCEF1-53	BC3DH	Year 01	CIAT-Cali-Colombia	1	1	2	19.5	12	9.9	40	0	227	3.33
	L_12	Idref312BCEF1-53	BC3DH	Year 01	CIAT-Cali-Colombia	1	1	3	20	11	11.92	36	0	199	3.27
	L_12	Idref312BCEF1-53	BC3DH	Year 01	CIAT-Cali-Colombia	1	2	1	16.2	10	8.69	22	0	135	2.2
	L_12	Idref312BCEF1-53	BC3DH	Year 01	CIAT-Cali-Colombia	1	2	2	20	11	11.04	25	0	162	2.27
	L_12	Idref312BCEF1-53	BC3DH	Year 01	CIAT-Cali-Colombia	1	2	3	19.4	12	11.03	40	3	233	3.33
	L_12	Idref312BCEF1-53	BC3DH	Year 01	CIAT-Cali-Colombia	1	3	1	15	10	8.89	20	0	132	2
	L_12	Idref312BCEF1-53	BC3DH	Year 01	CIAT-Cali-Colombia	1	3	2	20	11	9.74	31	0	178	2.81
	L_12	Idref312BCEF1-53	BC3DH	Year 01	CIAT-Cali-Colombia	1	3	3	22.2	15	9.6	51	0	274	3.4
	L_12	Idref312BCEF1-53	BC3DH	Year 01	CIAT-Cali-Colombia	2	1	1	19.5	11	11.14	36	0	202	3.27
	L_12	Idref312BCEF1-53	BC3DH	Year 01	CIAT-Cali-Colombia	2	1	2	17.4	12	9.29	27	0	166	2.25
	L_12	Idref312BCEF1-53	BC3DH	Year 01	CIAT-Cali-Colombia	2	1	3	16.5	12	8.88	26	0	158	2.16
	L_12	Idref312BCEF1-53	BC3DH	Year 01	CIAT-Cali-Colombia	2	2	1	18.8	13	9.78	33	0	187	2.53
	L_12	Idref312BCEF1-53	BC3DH	Year 01	CIAT-Cali-Colombia	2	2	2	18	13	9.82	32	0	191	2.46
	L_12	Idref312BCEF1-53	BC3DH	Year 01	CIAT-Cali-Colombia	2	3	1	14.5	10	9.53	24	0	124	2.4
	L_12	Idref312BCEF1-53	BC3DH	Year 01	CIAT-Cali-Colombia	2	3	2	15	11	8.68	23	0	121	2.09
	L_13	Idref312BCEF1-53	BC3DH	Year 01	CIAT-Cali-Colombia	2	2	1	15.2	10	11.83	29	0	148	2.9
	L_13	Idref312BCEF1-60	BC3DH	Year 01	CIAT-Cali-Colombia	1	1	1	16	9	11.14	28	0	146	3.11
	L_13	Idref312BCEF1-60	BC3DH	Year 01	CIAT-Cali-Colombia	1	1	2	18.5	9	11.7	35	0	174	3.88
	L_13	Idref312BCEF1-60	BC3DH	Year 01	CIAT-Cali-Colombia	1	1	3	16.6	10	10.55	28	0	142	2.8
	L_13	Idref312BCEF1-60	BC3DH	Year 01	CIAT-Cali-Colombia	1	2	1	20	11	12.66	43	0	224	3.90
	L_13	Idref312BCEF1-60	BC3DH	Year 01	CIAT-Cali-Colombia	1	2	2	18.8	10	10.52	29	0	145	2.9
	L_13	Idref312BCEF1-60	BC3DH	Year 01	CIAT-Cali-Colombia	1	2	3	17.5	10	9.5	26	0	126	2.6
	L_13	Idref312BCEF1-60	BC3DH	Year 01	CIAT-Cali-Colombia	1	3	1	16.8	12	11.24	38	0	194	3.16
	L_13	Idref312BCEF1-60	BC3DH	Year 01	CIAT-Cali-Colombia	1	3	2	21.2	13	10.48	33	0	176	2.53
	L_13	Idref312BCEF1-60	BC3DH	Year 01	CIAT-Cali-Colombia	1	3	3	19.3	12	12.12	45	0	228	3.75
	L_13	Idref312BCEF1-60	BC3DH	Year 01	CIAT-Cali-Colombia	2	1	1	18.1	11	11.35	35	0	174	3.18
	L_13	Idref312BCEF1-60	BC3DH	Year 01	CIAT-Cali-Colombia	2	1	2	17	11	13.7	49	0	247	4.45
	L_13	Idref312BCEF1-60	BC3DH	Year 01	CIAT-Cali-Colombia	2	1	3	20.8	12	13.73	46	1	223	3.83
	L_13	Idref312BCEF1-60	BC3DH	Year 01	CIAT-Cali-Colombia	2	2	2	18.2	10	12.14	31	0	164	3.1
	L_13	Idref312BCEF1-60	BC3DH	Year 01	CIAT-Cali-Colombia	2	2	3	18.8	11	12.75	34	0	170	3.09
	L_13	Idref312BCEF1-60	BC3DH	Year 01	CIAT-Cali-Colombia	2	3	1	22.1	13	12.09	41	0	217	3.15
	L_13	Idref312BCEF1-60	BC3DH	Year 01	CIAT-Cali-Colombia	2	3	2	20.1	13	12.81	50	0	245	3.84
	L_13	Idref312BCEF1-60	BC3DH	Year 01	CIAT-Cali-Colombia	2	3	3	20.4	12	10.16	26	0	142	2.16
	L_14	Idref312BCEF1-60	BC3DH	Year 01	CIAT-Cali-Colombia	1	2	1	12.5	11	9.32	26	0	149	2.36
	L_14	Idref312BCEF1-70	BC3DH	Year 01	CIAT-Cali-Colombia	1	1	1	18	12	9.53	39	0	219	3.25
	L_14	Idref312BCEF1-70	BC3DH	Year 01	CIAT-Cali-Colombia	1	1	2	20	13	11.26	44	0	247	3.38
	L_14	Idref312BCEF1-70	BC3DH	Year 01	CIAT-Cali-Colombia	1	1	3	20.1	15	10.77	47	0	272	3.13
	L_14	Idref312BCEF1-70	BC3DH	Year 01	CIAT-Cali-Colombia	1	2	2	19	14	10.64	49	0	281	3.5
	L_14	Idref312BCEF1-70	BC3DH	Year 01	CIAT-Cali-Colombia	1	2	3	18.3	12	10.38	32	0	185	2.66
	L_14	Idref312BCEF1-70	BC3DH	Year 01	CIAT-Cali-Colombia	1	3	1	14.8	12	8.53	25	0	157	2.08
	L_14	Idref312BCEF1-70	BC3DH	Year 01	CIAT-Cali-Colombia	1	3	2	16.7	10	10.34	37	0	210	3.7
	L_14	Idref312BCEF1-70	BC3DH	Year 01	CIAT-Cali-Colombia	1	3	3	15.2	11	9.35	27	0	150	2.45
	L_14	Idref312BCEF1-70	BC3DH	Year 01	CIAT-Cali-Colombia	2	1	1	19.4	13	8.92	35	0	189	2.69
	L_14	Idref312BCEF1-70	BC3DH	Year 01	CIAT-Cali-Colombia	2	1	2	15.7	12	11.25	40	0	198	3.33
	L_14	Idref312BCEF1-70	BC3DH	Year 01	CIAT-Cali-Colombia	2	1	3	16.5	13	10.62	42	0	230	3.23
	L_14	Idref312BCEF1-70	BC3DH	Year 01	CIAT-Cali-Colombia	2	2	1	16.5	12	9.1	34	0	183	2.83
	L_14	Idref312BCEF1-70	BC3DH	Year 01	CIAT-Cali-Colombia	2	2	2	17.2	12	9.16	34	0	183	2.83
	L_14	Idref312BCEF1-70	BC3DH	Year 01	CIAT-Cali-Colombia	2	2	3	17.7	14	8.82	39	0	208	2.78
	L_14	Idref312BCEF1-70	BC3DH	Year 01	CIAT-Cali-Colombia	2	3	1	16.1	12	10.11	39	0	204	3.25
	L_14	Idref312BCEF1-70	BC3DH	Year 01	CIAT-Cali-Colombia	2	3	2	20.2	15	10.47	49	0	269	3.26
	L_14	Idref312BCEF1-70	BC3DH	Year 01	CIAT-Cali-Colombia	2	3	3	19.5	14	10.27	43	0	234	3.07
	L_15	Idref312BCEF1-70	BC3DH	Year 01	CIAT-Cali-Colombia	2	3	3	12.6	12	8.89	24	0	158	2
	L_15	Idref312BCEF1-75	BC3DH	Year 01	CIAT-Cali-Colombia	1	1	1	19.2	15	10.82	62	4	348	4.13
	L_15	Idref312BCEF1-75	BC3DH	Year 01	CIAT-Cali-Colombia	1	1	3	16.6	11	9.95	46	0	239	4.18
	L_15	Idref312BCEF1-75	BC3DH	Year 01	CIAT-Cali-Colombia	1	2	1	17.6	14	10.29	63	0	323	4.5
	L_15	Idref312BCEF1-75	BC3DH	Year 01	CIAT-Cali-Colombia	1	2	1	19.5	12	9.9	40	0	227	3.33
	L_15	Idref312BCEF1-75	BC3DH	Year 01	CIAT-Cali-Colombia	1	2	2	18.2	16	9.03	45	0	260	2.81
	L_15	Idref312BCEF1-75	BC3DH	Year 01	CIAT-Cali-Colombia	1	2	3	17	16	8.97	50	0	274	3.12
	L_15	Idref312BCEF1-75	BC3DH	Year 01	CIAT-Cali-Colombia	1	3	1	17.7	12	10.34	38	0	208	3.16
	L_15	Idref312BCEF1-75	BC3DH	Year 01	CIAT-Cali-Colombia	1	3	2	16.8	13	9.58	46	0	251	3.53
	L_15	Idref312BCEF1-75	BC3DH	Year 01	CIAT-Cali-Colombia	1	3	3	14.7	11	9.11	41	0	208	3.72
	L_15	Idref312BCEF1-75	BC3DH	Year 01	CIAT-Cali-Colombia	2	1	1	20.3	16	10.38	58	6	341	3.62
	L_15	Idref312BCEF1-75	BC3DH	Year 01	CIAT-Cali-Colombia	2	1	2	16.6	13	7.83	33	0	183	2.53
	L_15	Idref312BCEF1-75	BC3DH	Year 01	CIAT-Cali-Colombia	2	1	3	20	13	9.92	41	0	233	3.15
	L_15	Idref312BCEF1-75	BC3DH	Year 01	CIAT-Cali-Colombia	2	2	1	17	14	8.94	37	0	213	2.64
	L_15	Idref312BCEF1-75	BC3DH	Year 01	CIAT-Cali-Colombia	2	2	2	18.2	12	9.33	35	0	198	2.91
	L_15	Idref312BCEF1-75	BC3DH	Year 01	CIAT-Cali-Colombia	2	2	3	17.2	11	9.97	32	0	175	2.90
	L_15	Idref312BCEF1-75	BC3DH	Year 01	CIAT-Cali-Colombia	2	3	1	18.9	15	9.07	48	0	258	3.2
	L_15	Idref312BCEF1-75	BC3DH	Year 01	CIAT-Cali-Colombia	2	3	2	18.9	13	8.65	34	0	180	2.61
	L_16	Idref312BCEF1-75	BC3DH	Year 01	CIAT-Cali-Colombia	1	1	1	15.1	11	10.09	20	0	137	1.81
	L_16	Idref312BCEF1-78	BC3DH	Year 01	CIAT-Cali-Colombia	1	1	2	20.9	13	13.15	43	0	246	3.30
	L_16	Idref312BCEF1-78	BC3DH	Year 01	CIAT-Cali-Colombia	1	1	3	17.8	11	11.38	36	0	211	3.27
	L_16	Idref312BCEF1-78	BC3DH	Year 01	CIAT-Cali-Colombia	1	2	1	20	15	10.85	37	0	217	2.46
	L_16	Idref312BCEF1-78	BC3DH	Year 01	CIAT-Cali-Colombia	1	2	2	21.9	12	11.51	37	0	209	3.08
	L_16	Idref312BCEF1-78	BC3DH	Year 01	CIAT-Cali-Colombia	1	2	3	18	10	10.64	30	0	167	3
	L_16	Idref312BCEF1-78	BC3DH	Year 01	CIAT-Cali-Colombia	1	3	1	18.2	14	10.97	36	0	217	2.57
	L_16	Idref312BCEF1-78	BC3DH	Year 01	CIAT-Cali-Colombia	1	3	2	19	9	11.61	21	0	132	2.33
	L_16	Idref312BCEF1-78	BC3DH	Year 01	CIAT-Cali-Colombia	1	3	3	18.8	12	12	42	0	228	3.5
	L_16	Idref312BCEF1-78	BC3DH	Year 01	CIAT-Cali-Colombia	2	1	1	19.8	14	10.79	22	0	156	1.57
	L_16	Idref312BCEF1-78	BC3DH	Year 01	CIAT-Cali-Colombia	2	1	2	18	14	10.76	25	0	163	1.78
	L_16	Idref312BCEF1-78	BC3DH	Year 01	CIAT-Cali-Colombia	2	1	3	19	13	11.83	32	0	190	2.46
	L_16	Idref312BCEF1-78	BC3DH	Year 01	CIAT-Cali-Colombia	2	2	1	20	14	11.96	33	0	190	2.35
	L_16	Idref312BCEF1-78	BC3DH	Year 01	CIAT-Cali-Colombia	2	2	2	20.8	12	12.13	25	0	151	2.08
	L_16	Idref312BCEF1-78	BC3DH	Year 01	CIAT-Cali-Colombia	2	2	3	20	14	11.9	33	0	190	2.35
	L_16	Idref312BCEF1-78	BC3DH	Year 01	CIAT-Cali-Colombia	2	3	1	18	15	10.97	30	0	192	2
	L_16	Idref312BCEF1-78	BC3DH	Year 01	CIAT-Cali-Colombia	2	3	2	17.8	13	10.53	25	0	154	1.92
	L_16	Idref312BCEF1-78	BC3DH	Year 01	CIAT-Cali-Colombia	2	3	3	16.5	13	10.37	19	0	135	1.46
	L_17	Idref312BCEF1-78	BC3DH	Year 01	CIAT-Cali-Colombia	2	1	3	15	15	10.97	55	0	295	3.66
	L_17	Idref312BCEF1-84	BC3DH	Year 01	CIAT-Cali-Colombia	1	1	1	17.8	14	10.67	54	0	295	3.85
	L_17	Idref312BCEF1-84	BC3DH	Year 01	CIAT-Cali-Colombia	1	1	2	18	15	9.32	32	0	197	2.13
	L_17	Idref312BCEF1-84	BC3DH	Year 01	CIAT-Cali-Colombia	1	1	3	19	13	10.62	45	0	243	3.46
	L_17	Idref312BCEF1-84	BC3DH	Year 01	CIAT-Cali-Colombia	1	2	1	16.9	13	10.62	40	0	231	3.07
	L_17	Idref312BCEF1-84	BC3DH	Year 01	CIAT-Cali-Colombia	1	2	2	16.5	12	10.09	38	0	208	3.16
	L_17	Idref312BCEF1-84	BC3DH	Year 01	CIAT-Cali-Colombia	1	2	3	19.7	13	10.11	36	0	201	2.76
	L_17	Idref312BCEF1-84	BC3DH	Year 01	CIAT-Cali-Colombia	1	3	1	18.7	13	10.98	46	0	255	3.53
	L_17	Idref312BCEF1-84	BC3DH	Year 01	CIAT-Cali-Colombia	1	3	2	18.3	14	10.25	41	4	235	2.92
	L_17	Idref312BCEF1-84	BC3DH	Year 01	CIAT-Cali-Colombia	1	3	3	19.5	15	10.62	50	0	281	3.33
	L_17	Idref312BCEF1-84	BC3DH	Year 01	CIAT-Cali-Colombia	2	1	1	16	13	9.87	40	0	184	3.07
	L_17	Idref312BCEF1-84	BC3DH	Year 01	CIAT-Cali-Colombia	2	1	2	17	15	10.07	44	0	236	2.93
	L_17	Idref312BCEF1-84	BC3DH	Year 01	CIAT-Cali-Colombia	2	2	1	16.5	12	11.63	36	0	196	3
	L_17	Idref312BCEF1-84	BC3DH	Year 01	CIAT-Cali-Colombia	2	2	2	26.5	15	11.18	44	0	258	2.93
	L_17	Idref312BCEF1-84	BC3DH	Year 01	CIAT-Cali-Colombia	2	2	3	20	12	12.08	40	0	221	3.33
	L_17	Idref312BCEF1-84	BC3DH	Year 01	CIAT-Cali-Colombia	2	3	1	16	10	12.7	37	0	197	3.7
	L_17	Idref312BCEF1-84	BC3DH	Year 01	CIAT-Cali-Colombia	2	3	2	23	10	11.55	29	0	157	2.9
	L_17	Idref312BCEF1-84	BC3DH	Year 01	CIAT-Cali-Colombia	2	3	3	17	11	11.68	44	0	209	4
	L_18	Idref312BCEF1-84	BC3DH	Year 01	CIAT-Cali-Colombia	1	3	3	16.2	10	8.69	22	0	135	2.2
	L_18	Idref312BCEF1-89	BC3DH	Year 01	CIAT-Cali-Colombia	1	1	1	19	14	10.64	49	0	281	3.5
	L_18	Idref312BCEF1-89	BC3DH	Year 01	CIAT-Cali-Colombia	1	1	2	19	10	10.46	28	0	169	2.8
	L_18	Idref312BCEF1-89	BC3DH	Year 01	CIAT-Cali-Colombia	1	1	3	22.7	12	11.77	35	0	206	2.91
	L_18	Idref312BCEF1-89	BC3DH	Year 01	CIAT-Cali-Colombia	1	2	1	18.2	12	9.32	35	0	202	2.91
	L_18	Idref312BCEF1-89	BC3DH	Year 01	CIAT-Cali-Colombia	1	2	2	23	10	11.87	34	0	191	3.4
	L_18	Idref312BCEF1-89	BC3DH	Year 01	CIAT-Cali-Colombia	1	2	3	21.4	11	9.64	33	0	177	3
	L_18	Idref312BCEF1-89	BC3DH	Year 01	CIAT-Cali-Colombia	1	3	1	21.4	11	9.64	33	0	177	3
	L_18	Idref312BCEF1-89	BC3DH	Year 01	CIAT-Cali-Colombia	1	3	2	18.2	12	9.32	35	0	202	2.91
	L_18	Idref312BCEF1-89	BC3DH	Year 01	CIAT-Cali-Colombia	2	1	1	17.1	10	11.75	39	0	217	3.9
	L_18	Idref312BCEF1-89	BC3DH	Year 01	CIAT-Cali-Colombia	2	1	2	19.6	13	10.37	44	0	238	3.38
	L_18	Idref312BCEF1-89	BC3DH	Year 01	CIAT-Cali-Colombia	2	1	3	17.3	10	11.88	40	0	219	4
	L_18	Idref312BCEF1-89	BC3DH	Year 01	CIAT-Cali-Colombia	2	2	1	18	11	10.06	34	0	198	3.09
	L_18	Idref312BCEF1-89	BC3DH	Year 01	CIAT-Cali-Colombia	2	2	2	20	11	9.9	30	0	177	2.72
	L_18	Idref312BCEF1-89	BC3DH	Year 01	CIAT-Cali-Colombia	2	2	3	19.5	13	10.32	45	0	249	3.46
	L_18	Idref312BCEF1-89	BC3DH	Year 01	CIAT-Cali-Colombia	2	3	1	18.8	12	10.83	42	1	242	3.5
	L_18	Idref312BCEF1-89	BC3DH	Year 01	CIAT-Cali-Colombia	2	3	2	18.9	12	9.67	31	0	180	2.58
	L_18	Idref312BCEF1-89	BC3DH	Year 01	CIAT-Cali-Colombia	2	3	2	18.9	12	10.92	44	0	237	3.66
	L_19	Idref312BCEF1-89	BC3DH	Year 01	CIAT-Cali-Colombia	1	3	1	14	11	9.11	29	0	163	2.63
	L_19	Idref312BCEF1-94	BC3DH	Year 01	CIAT-Cali-Colombia	1	1	1	14.8	10	11.16	32	0	187	3.2
	L_19	Idref312BCEF1-94	BC3DH	Year 01	CIAT-Cali-Colombia	1	1	2	22	10	10.53	32	0	155	3.2
	L_19	Idref312BCEF1-94	BC3DH	Year 01	CIAT-Cali-Colombia	1	1	3	22	10	7.66	19	0	125	1.9
	L_19	Idref312BCEF1-94	BC3DH	Year 01	CIAT-Cali-Colombia	1	2	1	17.6	15	9.85	48	0	276	3.2
	L_19	Idref312BCEF1-94	BC3DH	Year 01	CIAT-Cali-Colombia	1	2	2	21	13	12.62	57	0	305	4.38
	L_19	Idref312BCEF1-94	BC3DH	Year 01	CIAT-Cali-Colombia	1	2	3	20.8	11	10.99	25	0	156	2.27
	L_19	Idref312BCEF1-94	BC3DH	Year 01	CIAT-Cali-Colombia	1	3	2	22.3	15	12.86	46	0	254	3.06
	L_19	Idref312BCEF1-94	BC3DH	Year 01	CIAT-Cali-Colombia	1	3	3	19.1	13	10.32	46	0	236	3.53
	L_19	Idref312BCEF1-94	BC3DH	Year 01	CIAT-Cali-Colombia	2	1	1	17	11	10.32	44	0	232	4
	L_19	Idref312BCEF1-94	BC3DH	Year 01	CIAT-Cali-Colombia	2	1	2	18.1	12	8.93	26	0	164	2.16
	L_19	Idref312BCEF1-94	BC3DH	Year 01	CIAT-Cali-Colombia	2	1	3	17	11	9.95	30	0	174	2.72
	L_19	Idref312BCEF1-94	BC3DH	Year 01	CIAT-Cali-Colombia	2	2	1	23	15	10.68	54	0	315	3.6
	L_19	Idref312BCEF1-94	BC3DH	Year 01	CIAT-Cali-Colombia	2	2	2	21.3	13	9.06	38	0	217	2.92
	L_19	Idref312BCEF1-94	BC3DH	Year 01	CIAT-Cali-Colombia	2	2	3	19.6	12	9.34	37	0	207	3.08
	L_19	Idref312BCEF1-94	BC3DH	Year 01	CIAT-Cali-Colombia	2	3	1	20	11	10.52	38	0	207	3.45
	L_19	Idref312BCEF1-94	BC3DH	Year 01	CIAT-Cali-Colombia	2	3	2	19.2	11	10.9	43	0	236	3.90
	L_19	Idref312BCEF1-94	BC3DH	Year 01	CIAT-Cali-Colombia	2	3	3	20.2	15	9.19	59	0	297	3.93
	L_20	Idref312BCEF1-6	BC3DH	Year 01	CIAT-Cali-Colombia	1	1	1	16.4	15	9.59	34	0	232	2.26
	L_20	Idref312BCEF1-95	BC3DH	Year 01	CIAT-Cali-Colombia	1	1	1	21.4	15	9.99	59	0	312	3.93
	L_20	Idref312BCEF1-95	BC3DH	Year 01	CIAT-Cali-Colombia	1	1	3	16.5	13	11.35	38	0	207	2.92
	L_20	Idref312BCEF1-95	BC3DH	Year 01	CIAT-Cali-Colombia	1	2	1	16.8	10	11.2	46	2	240	4.6
	L_20	Idref312BCEF1-95	BC3DH	Year 01	CIAT-Cali-Colombia	1	2	2	16.5	10	10.59	30	0	167	3
	L_20	Idref312BCEF1-95	BC3DH	Year 01	CIAT-Cali-Colombia	1	2	3	25.5	16	12.09	62	0	333	3.87
	L_20	Idref312BCEF1-95	BC3DH	Year 01	CIAT-Cali-Colombia	1	3	1	20.8	12	11.08	56	0	277	4.66
	L_20	Idref312BCEF1-95	BC3DH	Year 01	CIAT-Cali-Colombia	1	3	2	18	12	9.53	39	0	219	3.25
	L_20	Idref312BCEF1-95	BC3DH	Year 01	CIAT-Cali-Colombia	1	3	3	19.4	14	8.75	33	0	212	2.35
	L_20	Idref312BCEF1-95	BC3DH	Year 01	CIAT-Cali-Colombia	2	1	1	21	14	11.17	62	0	300	4.42
	L_20	Idref312BCEF1-95	BC3DH	Year 01	CIAT-Cali-Colombia	2	1	2	24	13	10.65	39	0	206	3
	L_20	Idref312BCEF1-95	BC3DH	Year 01	CIAT-Cali-Colombia	2	1	3	19.2	12	11	52	0	249	4.33
	L_20	Idref312BCEF1-95	BC3DH	Year 01	CIAT-Cali-Colombia	2	2	1	18.5	11	10.93	50	0	239	4.54
	L_20	Idref312BCEF1-95	BC3DH	Year 01	CIAT-Cali-Colombia	2	2	2	23.5	13	11.48	52	1	268	4
	L_20	Idref312BCEF1-95	BC3DH	Year 01	CIAT-Cali-Colombia	2	2	3	21	12	10.64	48	0	257	4
	L_20	Idref312BCEF1-95	BC3DH	Year 01	CIAT-Cali-Colombia	2	3	1	22.5	13	11.06	57	0	293	4.38
	L_20	Idref312BCEF1-95	BC3DH	Year 01	CIAT-Cali-Colombia	2	3	2	19	12	10.34	49	0	235	4.08
	L_20	Idref312BCEF1-95	BC3DH	Year 01	CIAT-Cali-Colombia	2	3	3	23	13	10.15	40	0	263	3.07
	L_21	Idref312BCEF1-107	BC3DH	Year 01	CIAT-Cali-Colombia	1	1	1	18	9	12.34	33	0	188	3.66
	L_21	Idref312BCEF1-107	BC3DH	Year 01	CIAT-Cali-Colombia	1	1	2	17.3	11	10.05	30	0	168	2.72
	L_21	Idref312BCEF1-95	BC3DH	Year 01	CIAT-Cali-Colombia	1	2	1	14.3	6	12.78	25	0	133	4.16
	L_21	Idref312BCEF1-107	BC3DH	Year 01	CIAT-Cali-Colombia	1	2	2	22.7	13	11.14	39	0	228	3
	L_21	Idref312BCEF1-107	BC3DH	Year 01	CIAT-Cali-Colombia	1	2	3	21.2	12	11.39	33	0	207	2.75
	L_21	Idref312BCEF1-107	BC3DH	Year 01	CIAT-Cali-Colombia	1	3	1	20.6	9	11.99	28	0	157	3.11
	L_21	Idref312BCEF1-107	BC3DH	Year 01	CIAT-Cali-Colombia	1	3	2	18.5	12	11.51	40	0	224	3.33
	L_21	Idref312BCEF1-107	BC3DH	Year 01	CIAT-Cali-Colombia	1	3	3	19.3	10	11.81	31	0	181	3.1
	L_21	Idref312BCEF1-107	BC3DH	Year 01	CIAT-Cali-Colombia	2	1	1	20	9	12.23	36	0	181	4
	L_21	Idref312BCEF1-107	BC3DH	Year 01	CIAT-Cali-Colombia	2	1	2	21	9	13.32	35	0	195	3.88
	L_21	Idref312BCEF1-107	BC3DH	Year 01	CIAT-Cali-Colombia	2	1	3	16.7	8	11.98	24	0	131	3
	L_21	Idref312BCEF1-107	BC3DH	Year 01	CIAT-Cali-Colombia	2	2	1	17.6	11	10.54	35	0	198	3.18
	L_21	Idref312BCEF1-107	BC3DH	Year 01	CIAT-Cali-Colombia	2	2	2	22.3	10	11.78	34	0	190	3.4
	L_21	Idref312BCEF1-107	BC3DH	Year 01	CIAT-Cali-Colombia	2	2	3	16.7	9	14.64	42	0	227	4.66
	L_21	Idref312BCEF1-107	BC3DH	Year 01	CIAT-Cali-Colombia	2	3	1	21.7	11	11.72	38	0	198	3.45
	L_21	Idref312BCEF1-107	BC3DH	Year 01	CIAT-Cali-Colombia	2	3	2	14.6	7	13.47	27	0	142	3.85
	L_21	Idref312BCEF1-107	BC3DH	Year 01	CIAT-Cali-Colombia	2	3	3	20.8	10	11.37	33	0	187	3.3
	L_22	Idref312BCEF1-107	BC3DH	Year 01	CIAT-Cali-Colombia	1	3	1	15.5	11	11.69	43	0	235	3.90
	L_22	Idref312BCEF1-119	BC3DH	Year 01	CIAT-Cali-Colombia	1	1	1	17	12	13.48	57	2	312	4.75
	L_22	Idref312BCEF1-119	BC3DH	Year 01	CIAT-Cali-Colombia	1	1	2	19.5	15	11.96	66	1	327	4.4
	L_22	Idref312BCEF1-119	BC3DH	Year 01	CIAT-Cali-Colombia	1	1	3	18.5	13	12.13	53	0	269	4.07
	L_22	Idref312BCEF1-119	BC3DH	Year 01	CIAT-Cali-Colombia	1	2	1	16.2	13	10	49	0	253	3.76
	L_22	Idref312BCEF1-119	BC3DH	Year 01	CIAT-Cali-Colombia	1	2	2	20	13	11.47	58	1	299	4.46
	L_22	Idref312BCEF1-119	BC3DH	Year 01	CIAT-Cali-Colombia	1	2	3	18	11	11.58	43	0	222	3.90
	L_22	Idref312BCEF1-119	BC3DH	Year 01	CIAT-Cali-Colombia	1	3	1	17.5	12	12.61	58	0	314	4.83
	L_22	Idref312BCEF1-119	BC3DH	Year 01	CIAT-Cali-Colombia	1	3	3	17.5	11	11.55	40	1	214	3.63
	L_22	Idref312BCEF1-119	BC3DH	Year 01	CIAT-Cali-Colombia	2	1	1	20.8	12	9.68	32	0	174	2.66
	L_22	Idref312BCEF1-119	BC3DH	Year 01	CIAT-Cali-Colombia	2	1	2	18.2	12	11.93	52	0	270	4.33
	L_22	Idref312BCEF1-119	BC3DH	Year 01	CIAT-Cali-Colombia	2	1	3	19	13	12.28	51	1	281	3.92
	L_22	Idref312BCEF1-119	BC3DH	Year 01	CIAT-Cali-Colombia	2	2	1	19	14	10.59	42	0	243	3
	L_22	Idref312BCEF1-119	BC3DH	Year 01	CIAT-Cali-Colombia	2	2	2	19.5	13	11.59	51	0	275	3.92
	L_22	Idref312BCEF1-119	BC3DH	Year 01	CIAT-Cali-Colombia	2	2	3	17.3	13	10.42	48	0	245	3.69
	L_22	Idref312BCEF1-119	BC3DH	Year 01	CIAT-Cali-Colombia	2	3	1	18.2	10	9.8	32	0	175	3.2
	L_22	Idref312BCEF1-119	BC3DH	Year 01	CIAT-Cali-Colombia	2	3	2	20.1	12	11.76	48	0	241	4
	L_22	Idref312BCEF1-119	BC3DH	Year 01	CIAT-Cali-Colombia	2	3	3	20.6	12	12.69	48	1	260	4
	L_23	Idref312BCEF1-119	BC3DH	Year 01	CIAT-Cali-Colombia	1	3	3	15.8	13	10.15	33	0	191	2.53
	L_23	Idref312BCEF1-127	BC3DH	Year 01	CIAT-Cali-Colombia	1	1	1	17.4	10	11	24	0	150	2.4
	L_23	Idref312BCEF1-127	BC3DH	Year 01	CIAT-Cali-Colombia	1	1	2	18	14	7.97	13	0	128	0.92
	L_23	Idref312BCEF1-127	BC3DH	Year 01	CIAT-Cali-Colombia	1	1	3	19.2	16	10	49	0	277	3.06
	L_23	Idref312BCEF1-127	BC3DH	Year 01	CIAT-Cali-Colombia	1	2	1	20.6	13	10.63	36	0	219	2.76
	L_23	Idref312BCEF1-127	BC3DH	Year 01	CIAT-Cali-Colombia	1	2	2	18.1	12	11.43	40	1	231	3.33
	L_23	Idref312BCEF1-127	BC3DH	Year 01	CIAT-Cali-Colombia	1	2	3	16.9	13	9.88	28	0	171	2.15
	L_23	Idref312BCEF1-127	BC3DH	Year 01	CIAT-Cali-Colombia	1	3	1	19.4	11	10.79	28	0	181	2.54
	L_23	Idref312BCEF1-127	BC3DH	Year 01	CIAT-Cali-Colombia	1	3	2	16.5	13	9.85	32	0	193	2.46
	L_23	Idref312BCEF1-127	BC3DH	Year 01	CIAT-Cali-Colombia	2	1	1	22	13	10.69	29	0	186	2.23
	L_23	Idref312BCEF1-127	BC3DH	Year 01	CIAT-Cali-Colombia	2	1	2	17	10	11.66	25	0	155	2.5
	L_23	Idref312BCEF1-127	BC3DH	Year 01	CIAT-Cali-Colombia	2	1	3	20	13	9.48	23	0	165	1.76
	L_23	Idref312BCEF1-127	BC3DH	Year 01	CIAT-Cali-Colombia	2	2	1	18	14	9.68	32	0	206	2.28
	L_23	Idref312BCEF1-127	BC3DH	Year 01	CIAT-Cali-Colombia	2	2	2	19.7	12	11.33	29	0	182	2.41
	L_23	Idref312BCEF1-127	BC3DH	Year 01	CIAT-Cali-Colombia	2	2	3	20	12	10.61	25	0	174	2.08
	L_23	Idref312BCEF1-127	BC3DH	Year 01	CIAT-Cali-Colombia	2	3	1	17.7	12	10.26	27	0	172	2.25
	L_23	Idref312BCEF1-127	BC3DH	Year 01	CIAT-Cali-Colombia	2	3	2	26.7	13	11.2	31	0	189	2.38
	L_23	Idref312BCEF1-127	BC3DH	Year 01	CIAT-Cali-Colombia	2	3	3	26	11	9.38	36	0	189	3.27
	L_24	Idref312BCEF1-127	BC3DH	Year 01	CIAT-Cali-Colombia	1	1	3	15	10	10.23	35	0	179	3.5
	L_24	Idref312BCEF1-135	BC3DH	Year 01	CIAT-Cali-Colombia	1	1	1	18.8	12	12	42	0	228	3.5
	L_24	Idref312BCEF1-135	BC3DH	Year 01	CIAT-Cali-Colombia	1	1	2	19	13	8.68	37	0	201	2.84
	L_24	Idref312BCEF1-135	BC3DH	Year 01	CIAT-Cali-Colombia	1	2	1	21.9	12	11.51	37	0	209	3.08
	L_24	Idref312BCEF1-135	BC3DH	Year 01	CIAT-Cali-Colombia	1	2	2	17.4	14	9.1	18	0	137	1.28
	L_24	Idref312BCEF1-135	BC3DH	Year 01	CIAT-Cali-Colombia	1	2	3	18.3	12	11.83	29	0	179	2.41
	L_24	Idref312BCEF1-135	BC3DH	Year 01	CIAT-Cali-Colombia	1	3	1	18	10	10.64	30	0	167	3
	L_24	Idref312BCEF1-135	BC3DH	Year 01	CIAT-Cali-Colombia	1	3	1	19	13	9.65	34	0	196	2.61
	L_24	Idref312BCEF1-135	BC3DH	Year 01	CIAT-Cali-Colombia	1	3	3	17.6	11	8.62	19	0	130	1.72
	L_24	Idref312BCEF1-135	BC3DH	Year 01	CIAT-Cali-Colombia	2	1	1	19	11	12.66	45	0	231	4.09
	L_24	Idref312BCEF1-135	BC3DH	Year 01	CIAT-Cali-Colombia	2	1	2	17.5	12	11.53	39	0	206	3.25
	L_24	Idref312BCEF1-135	BC3DH	Year 01	CIAT-Cali-Colombia	2	1	3	19	9	11.77	28	0	149	3.11
	L_24	Idref312BCEF1-135	BC3DH	Year 01	CIAT-Cali-Colombia	2	2	1	17.8	10	10.14	28	0	143	2.8
	L_24	Idref312BCEF1-135	BC3DH	Year 01	CIAT-Cali-Colombia	2	2	2	18	11	11.84	42	0	218	3.81
	L_24	Idref312BCEF1-135	BC3DH	Year 01	CIAT-Cali-Colombia	2	2	3	19	11	9.91	29	0	156	2.63
	L_24	Idref312BCEF1-135	BC3DH	Year 01	CIAT-Cali-Colombia	2	3	1	17	9	11.78	31	0	158	3.44
	L_24	Idref312BCEF1-135	BC3DH	Year 01	CIAT-Cali-Colombia	2	3	2	15.8	10	10.05	26	0	143	2.6
	L_24	Idref312BCEF1-135	BC3DH	Year 01	CIAT-Cali-Colombia	2	3	3	18	11	11.5	41	0	171	3.72
	L_25	Idref312BCEF1-135	BC3DH	Year 01	CIAT-Cali-Colombia	1	1	2	12.5	9	7.52	13	0	91	1.44
	L_25	Idref312BCEF1-140	BC3DH	Year 01	CIAT-Cali-Colombia	1	1	1	17.8	11	11.38	36	0	211	3.27
	L_25	Idref312BCEF1-140	BC3DH	Year 01	CIAT-Cali-Colombia	1	1	3	13.2	8	8.6	14	0	92	1.75
	L_25	Idref312BCEF1-140	BC3DH	Year 01	CIAT-Cali-Colombia	1	2	1	20.5	12	11.43	35	0	212	2.91
	L_25	Idref312BCEF1-140	BC3DH	Year 01	CIAT-Cali-Colombia	1	2	2	16.2	9	8.21	17	0	98	1.88
	L_25	Idref312BCEF1-140	BC3DH	Year 01	CIAT-Cali-Colombia	1	2	3	16.8	13	7.67	25	0	153	1.92
	L_25	Idref312BCEF1-140	BC3DH	Year 01	CIAT-Cali-Colombia	1	3	1	17.3	11	11	39	0	220	3.54
	L_25	Idref312BCEF1-140	BC3DH	Year 01	CIAT-Cali-Colombia	1	3	2	14.8	14	10.17	32	0	244	2.28
	L_25	Idref312BCEF1-140	BC3DH	Year 01	CIAT-Cali-Colombia	1	3	3	15.8	13	11.06	23	0	220	1.76
	L_25	Idref312BCEF1-140	BC3DH	Year 01	CIAT-Cali-Colombia	2	1	1	17.8	11	11.75	34	0	188	3.09
	L_25	Idref312BCEF1-140	BC3DH	Year 01	CIAT-Cali-Colombia	2	1	2	22	13	11.24	37	0	208	2.84
	L_25	Idref312BCEF1-140	BC3DH	Year 01	CIAT-Cali-Colombia	2	1	3	18	10	12.45	36	0	195	3.6
	L_25	Idref312BCEF1-140	BC3DH	Year 01	CIAT-Cali-Colombia	2	2	1	17	12	12.51	45	0	232	3.75
	L_25	Idref312BCEF1-140	BC3DH	Year 01	CIAT-Cali-Colombia	2	2	2	17.5	10	10.23	26	0	146	2.6
	L_25	Idref312BCEF1-140	BC3DH	Year 01	CIAT-Cali-Colombia	2	2	3	21.3	11	12.05	32	0	179	2.90
	L_25	Idref312BCEF1-140	BC3DH	Year 01	CIAT-Cali-Colombia	2	3	1	18.5	10	12.19	34	1	196	3.4
	L_25	Idref312BCEF1-140	BC3DH	Year 01	CIAT-Cali-Colombia	2	3	2	18	10	11.13	28	0	162	2.8
	L_25	Idref312BCEF1-140	BC3DH	Year 01	CIAT-Cali-Colombia	2	3	3	18.5	10	11.9	32	0	178	3.2
	L_26	Idref312BCEF1-140	BC3DH	Year 01	CIAT-Cali-Colombia	1	2	3	12.1	13	9.27	27	0	158	2.07
	L_26	Idref312BCEF1-142	BC3DH	Year 01	CIAT-Cali-Colombia	1	1	1	19.5	9	12.33	30	0	166	3.33
	L_26	Idref312BCEF1-142	BC3DH	Year 01	CIAT-Cali-Colombia	1	1	2	16.3	11	8.72	23	0	139	2.09
	L_26	Idref312BCEF1-142	BC3DH	Year 01	CIAT-Cali-Colombia	1	1	3	23.5	12	11.7	40	0	221	3.33
	L_26	Idref312BCEF1-142	BC3DH	Year 01	CIAT-Cali-Colombia	1	2	1	21.4	7	11.43	15	0	84	2.14
	L_26	Idref312BCEF1-142	BC3DH	Year 01	CIAT-Cali-Colombia	1	2	2	17.8	12	11.09	36	0	186	3
	L_26	Idref312BCEF1-142	BC3DH	Year 01	CIAT-Cali-Colombia	1	3	1	19	9	11.61	21	0	132	2.33
	L_26	Idref312BCEF1-142	BC3DH	Year 01	CIAT-Cali-Colombia	1	3	2	14.2	12	7.24	16	0	126	1.33
	L_26	Idref312BCEF1-142	BC3DH	Year 01	CIAT-Cali-Colombia	1	3	3	23.3	13	11.2	43	4	239	3.30
	L_26	Idref312BCEF1-142	BC3DH	Year 01	CIAT-Cali-Colombia	2	1	1	23.5	11	12.16	34	0	191	3.09
	L_26	Idref312BCEF1-142	BC3DH	Year 01	CIAT-Cali-Colombia	2	1	2	23	10	9.39	14	0	83	1.4
	L_26	Idref312BCEF1-142	BC3DH	Year 01	CIAT-Cali-Colombia	2	1	3	14.8	8	12.03	24	0	111	3
	L_26	Idref312BCEF1-142	BC3DH	Year 01	CIAT-Cali-Colombia	2	2	1	23	10	11.22	25	0	140	2.5
	L_26	Idref312BCEF1-142	BC3DH	Year 01	CIAT-Cali-Colombia	2	2	2	23	10	11.17	22	0	118	2.2
	L_26	Idref312BCEF1-142	BC3DH	Year 01	CIAT-Cali-Colombia	2	2	3	18.8	9	12.69	23	0	131	2.55
	L_26	Idref312BCEF1-142	BC3DH	Year 01	CIAT-Cali-Colombia	2	3	1	19	9	10.82	14	0	92	1.55
	L_26	Idref312BCEF1-142	BC3DH	Year 01	CIAT-Cali-Colombia	2	3	2	19	10	12.01	33	0	171	3.3
	L_26	Idref312BCEF1-142	BC3DH	Year 01	CIAT-Cali-Colombia	2	3	3	22	8	10.43	20	0	104	2.5
	L_27	Idref312BCEF1-142	BC3DH	Year 01	CIAT-Cali-Colombia	1	2	2	13	10	11.1	35	0	187	3.5
	L_27	Idref312BCEF1-147	BC3DH	Year 01	CIAT-Cali-Colombia	1	1	1	14	10	11.44	34	0	185	3.4
	L_27	Idref312BCEF1-147	BC3DH	Year 01	CIAT-Cali-Colombia	1	1	2	17	11	11.54	37	0	200	3.36
	L_27	Idref312BCEF1-147	BC3DH	Year 01	CIAT-Cali-Colombia	1	1	3	15.7	11	11.15	34	0	190	3.09
	L_27	Idref312BCEF1-147	BC3DH	Year 01	CIAT-Cali-Colombia	1	2	1	14.4	7	12.34	27	1	153	3.85
	L_27	Idref312BCEF1-147	BC3DH	Year 01	CIAT-Cali-Colombia	1	2	3	14.2	12	9.6	36	0	194	3
	L_27	Idref312BCEF1-147	BC3DH	Year 01	CIAT-Cali-Colombia	1	3	1	14.4	10	11.01	33	0	182	3.3
	L_27	Idref312BCEF1-147	BC3DH	Year 01	CIAT-Cali-Colombia	1	3	2	13.4	11	10.03	31	0	169	2.81
	L_27	Idref312BCEF1-147	BC3DH	Year 01	CIAT-Cali-Colombia	1	3	3	13.8	11	10.65	42	0	223	3.81
	L_27	Idref312BCEF1-147	BC3DH	Year 01	CIAT-Cali-Colombia	2	1	1	16	12	10.93	38	0	209	3.16
	L_27	Idref312BCEF1-147	BC3DH	Year 01	CIAT-Cali-Colombia	2	1	2	15.5	11	10.74	33	0	191	3
	L_27	Idref312BCEF1-147	BC3DH	Year 01	CIAT-Cali-Colombia	2	1	3	16	15	10.65	39	0	222	2.6
	L_27	Idref312BCEF1-147	BC3DH	Year 01	CIAT-Cali-Colombia	2	2	1	15.5	12	10.68	46	1	295	3.83
	L_27	Idref312BCEF1-147	BC3DH	Year 01	CIAT-Cali-Colombia	2	2	2	15.5	13	10.82	45	0	246	3.46
	L_27	Idref312BCEF1-147	BC3DH	Year 01	CIAT-Cali-Colombia	2	2	3	15.5	11	12.23	43	3	231	3.90
	L_27	Idref312BCEF1-147	BC3DH	Year 01	CIAT-Cali-Colombia	2	3	1	16.5	15	10.27	40	0	243	2.66
	L_27	Idref312BCEF1-147	BC3DH	Year 01	CIAT-Cali-Colombia	2	3	2	19	11	11.08	34	0	195	3.09
	L_27	Idref312BCEF1-147	BC3DH	Year 01	CIAT-Cali-Colombia	2	3	3	13.3	10	10.94	30	0	165	3
	L_28	Idref312BCEF1-147	BC3DH	Year 01	CIAT-Cali-Colombia	1	3	3	13.2	9	10.43	20	0	113	2.22
	L_28	Idref312BCEF1-149	BC3DH	Year 01	CIAT-Cali-Colombia	1	1	1	20.9	13	13.15	43	0	246	3.30
	L_28	Idref312BCEF1-149	BC3DH	Year 01	CIAT-Cali-Colombia	1	1	2	14.1	11	12	31	0	168	2.81
	L_28	Idref312BCEF1-149	BC3DH	Year 01	CIAT-Cali-Colombia	1	1	3	19.8	13	11.98	51	0	277	3.92
	L_28	Idref312BCEF1-149	BC3DH	Year 01	CIAT-Cali-Colombia	1	2	1	20.7	14	13.07	36	0	239	2.57
	L_28	Idref312BCEF1-149	BC3DH	Year 01	CIAT-Cali-Colombia	1	2	2	21	11	12.13	41	0	205	3.72
	L_28	Idref312BCEF1-149	BC3DH	Year 01	CIAT-Cali-Colombia	1	2	3	21.7	12	10.91	35	0	181	2.91
	L_28	Idref312BCEF1-149	BC3DH	Year 01	CIAT-Cali-Colombia	1	3	1	15.5	12	10.98	35	0	202	2.91
	L_28	Idref312BCEF1-149	BC3DH	Year 01	CIAT-Cali-Colombia	1	3	2	21.7	14	10.71	31	0	185	2.21
	L_28	Idref312BCEF1-149	BC3DH	Year 01	CIAT-Cali-Colombia	2	1	1	18.5	16	12.81	54	0	302	3.37
	L_28	Idref312BCEF1-149	BC3DH	Year 01	CIAT-Cali-Colombia	2	1	2	20.8	14	11.11	38	0	225	2.71
	L_28	Idref312BCEF1-149	BC3DH	Year 01	CIAT-Cali-Colombia	2	1	3	17.2	14	12.11	50	0	279	3.57
	L_28	Idref312BCEF1-149	BC3DH	Year 01	CIAT-Cali-Colombia	2	2	1	18.6	12	13.03	50	0	287	4.16
	L_28	Idref312BCEF1-149	BC3DH	Year 01	CIAT-Cali-Colombia	2	2	2	16.7	14	12.14	50	0	269	3.57
	L_28	Idref312BCEF1-149	BC3DH	Year 01	CIAT-Cali-Colombia	2	2	3	19	13	12.58	43	0	251	3.30
	L_28	Idref312BCEF1-149	BC3DH	Year 01	CIAT-Cali-Colombia	2	3	1	19.4	13	12.72	45	0	249	3.46
	L_28	Idref312BCEF1-149	BC3DH	Year 01	CIAT-Cali-Colombia	2	3	2	15.5	12	12.94	42	0	250	3.5
	L_28	Idref312BCEF1-149	BC3DH	Year 01	CIAT-Cali-Colombia	2	3	3	17.2	11	13.26	43	1	253	3.90
	L_29	Idref312BCEF1-149	BC3DH	Year 01	CIAT-Cali-Colombia	1	2	3	16.6	12	11.47	35	0	210	2.91
	L_29	Idref312BCEF1-160	BC3DH	Year 01	CIAT-Cali-Colombia	1	1	1	20	13	11.26	44	0	247	3.38
	L_29	Idref312BCEF1-160	BC3DH	Year 01	CIAT-Cali-Colombia	1	1	2	19	13	9.66	29	0	194	2.23
	L_29	Idref312BCEF1-160	BC3DH	Year 01	CIAT-Cali-Colombia	1	1	3	19	15	10.56	45	0	280	3
	L_29	Idref312BCEF1-160	BC3DH	Year 01	CIAT-Cali-Colombia	1	2	1	22.7	12	11.77	35	0	206	2.91
	L_29	Idref312BCEF1-160	BC3DH	Year 01	CIAT-Cali-Colombia	1	2	2	18.2	10	11.6	33	0	205	3.3
	L_29	Idref312BCEF1-160	BC3DH	Year 01	CIAT-Cali-Colombia	1	3	1	23	10	11.87	34	0	191	3.4
	L_29	Idref312BCEF1-160	BC3DH	Year 01	CIAT-Cali-Colombia	1	3	2	19.2	11	11.33	32	1	186	2.90
	L_29	Idref312BCEF1-160	BC3DH	Year 01	CIAT-Cali-Colombia	1	3	3	19.8	12	11.16	33	0	208	2.75
	L_29	Idref312BCEF1-160	BC3DH	Year 01	CIAT-Cali-Colombia	2	1	1	20.1	13	11.7	45	0	250	3.46
	L_29	Idref312BCEF1-160	BC3DH	Year 01	CIAT-Cali-Colombia	2	1	2	23.1	15	11.4	54	0	305	3.6
	L_29	Idref312BCEF1-160	BC3DH	Year 01	CIAT-Cali-Colombia	2	1	3	20	12	10.43	34	0	191	2.83
	L_29	Idref312BCEF1-160	BC3DH	Year 01	CIAT-Cali-Colombia	2	2	1	23.2	14	11.19	48	0	255	3.42
	L_29	Idref312BCEF1-160	BC3DH	Year 01	CIAT-Cali-Colombia	2	2	2	18.7	13	10.75	34	0	197	2.61
	L_29	Idref312BCEF1-160	BC3DH	Year 01	CIAT-Cali-Colombia	2	2	3	20.4	13	12.23	43	0	248	3.30
	L_29	Idref312BCEF1-160	BC3DH	Year 01	CIAT-Cali-Colombia	2	3	1	20.2	13	11.85	44	1	248	3.38
	L_29	Idref312BCEF1-160	BC3DH	Year 01	CIAT-Cali-Colombia	2	3	2	24.6	15	10.93	45	0	267	3
	L_29	Idref312BCEF1-160	BC3DH	Year 01	CIAT-Cali-Colombia	2	3	3	23.2	13	11.33	38	1	223	2.92
	L_30	Idref312BCEF1-161	BC3DH	Year 01	CIAT-Cali-Colombia	1	1	1	23.5	14	11.01	38	0	234	2.71
	L_30	Idref312BCEF1-161	BC3DH	Year 01	CIAT-Cali-Colombia	1	1	2	19.6	11	12.55	37	0	200	3.36
	L_30	Idref312BCEF1-161	BC3DH	Year 01	CIAT-Cali-Colombia	1	1	3	21.7	13	11.12	43	0	235	3.30
	L_30	Idref312BCEF1-161	BC3DH	Year 01	CIAT-Cali-Colombia	1	2	1	22.2	15	9.6	51	0	274	3.4
	L_30	Idref312BCEF1-161	BC3DH	Year 01	CIAT-Cali-Colombia	1	2	2	18.5	12	9.52	39	0	214	3.25
	L_30	Idref312BCEF1-161	BC3DH	Year 01	CIAT-Cali-Colombia	1	2	3	21	13	9.9	44	0	232	3.38
	L_30	Idref312BCEF1-161	BC3DH	Year 01	CIAT-Cali-Colombia	1	3	1	20	11	11.92	36	0	199	3.27
	L_30	Idref312BCEF1-161	BC3DH	Year 01	CIAT-Cali-Colombia	1	3	2	19.2	11	11.93	34	0	194	3.09
	L_30	Idref312BCEF1-161	BC3DH	Year 01	CIAT-Cali-Colombia	2	1	1	23.8	13	11.12	38	0	222	2.92
	L_30	Idref312BCEF1-161	BC3DH	Year 01	CIAT-Cali-Colombia	2	1	2	23	12	11.45	37	0	212	3.08
	L_30	Idref312BCEF1-161	BC3DH	Year 01	CIAT-Cali-Colombia	2	1	3	22.6	12	11.57	38	0	211	3.16
	L_30	Idref312BCEF1-161	BC3DH	Year 01	CIAT-Cali-Colombia	2	2	1	21	13	11.25	35	0	191	2.69
	L_30	Idref312BCEF1-161	BC3DH	Year 01	CIAT-Cali-Colombia	2	2	2	21.5	13	11.79	46	0	245	3.53
	L_30	Idref312BCEF1-161	BC3DH	Year 01	CIAT-Cali-Colombia	2	2	3	22.5	13	12.73	44	0	253	3.38
	L_30	Idref312BCEF1-161	BC3DH	Year 01	CIAT-Cali-Colombia	2	3	1	21	13	9.47	18	0	140	1.38
	L_30	Idref312BCEF1-161	BC3DH	Year 01	CIAT-Cali-Colombia	2	3	2	20.4	11	10.56	34	0	182	3.09
	L_30	Idref312BCEF1-161	BC3DH	Year 01	CIAT-Cali-Colombia	2	3	3	19	11	11.05	31	0	176	2.81
	L_30	Idref312BCEF1-161	BC3DH	Year 01	CIAT-Cali-Colombia	1	3	3	18.2	10	10.82	32	0	168	3.2
	L_31	Idref312BCEF1-161	BC3DH	Year 01	CIAT-Cali-Colombia	2	1	3	16	12	8.95	24	0	149	2
	L_31	Idref312BCEF1-170	BC3DH	Year 01	CIAT-Cali-Colombia	1	1	1	18.8	14	8.22	28	0	179	2
	L_31	Idref312BCEF1-170	BC3DH	Year 01	CIAT-Cali-Colombia	1	1	1	22	16	9.74	34	0	202	2.12
	L_31	Idref312BCEF1-170	BC3DH	Year 01	CIAT-Cali-Colombia	1	1	3	14.6	13	8.55	22	0	150	1.69
	L_31	Idref312BCEF1-170	BC3DH	Year 01	CIAT-Cali-Colombia	1	2	1	16	14	7.75	22	0	158	1.57
	L_31	Idref312BCEF1-170	BC3DH	Year 01	CIAT-Cali-Colombia	1	2	1	20.9	13	10.4	37	0	203	2.84
	L_31	Idref312BCEF1-170	BC3DH	Year 01	CIAT-Cali-Colombia	1	2	2	14.7	15	7.49	24	0	161	1.6
	L_31	Idref312BCEF1-170	BC3DH	Year 01	CIAT-Cali-Colombia	1	2	3	16.5	15	8.58	27	0	174	1.8
	L_31	Idref312BCEF1-170	BC3DH	Year 01	CIAT-Cali-Colombia	2	1	1	14.6	13	10.32	34	0	199	2.61
	L_31	Idref312BCEF1-170	BC3DH	Year 01	CIAT-Cali-Colombia	2	1	2	13	13	8.66	15	0	136	1.15
	L_31	Idref312BCEF1-170	BC3DH	Year 01	CIAT-Cali-Colombia	2	2	1	15.8	14	9.21	21	0	163	1.5
	L_31	Idref312BCEF1-170	BC3DH	Year 01	CIAT-Cali-Colombia	2	2	2	17.7	14	8.84	25	0	160	1.78
	L_31	Idref312BCEF1-170	BC3DH	Year 01	CIAT-Cali-Colombia	2	2	3	17	12	8.54	19	0	138	1.58
	L_31	Idref312BCEF1-170	BC3DH	Year 01	CIAT-Cali-Colombia	2	3	1	15	12	9.03	20	0	138	1.66
	L_31	Idref312BCEF1-170	BC3DH	Year 01	CIAT-Cali-Colombia	2	3	2	14	13	9.15	24	0	159	1.84
	L_31	Idref312BCEF1-170	BC3DH	Year 01	CIAT-Cali-Colombia	2	3	3	20	14	10.26	30	0	188	2.14
	L_32	Idref312BCEF1-170	BC3DH	Year 01	CIAT-Cali-Colombia	2	1	3	11	11	8.95	14	0	116	1.27
	L_32	Idref312BCEF1-173	BC3DH	Year 01	CIAT-Cali-Colombia	1	1	1	20.5	16	11.38	45	0	268	2.81
	L_32	Idref312BCEF1-173	BC3DH	Year 01	CIAT-Cali-Colombia	1	1	2	15.4	14	8.97	36	0	207	2.57
	L_32	Idref312BCEF1-173	BC3DH	Year 01	CIAT-Cali-Colombia	1	1	3	18.3	15	9.75	43	0	245	2.86
	L_32	Idref312BCEF1-173	BC3DH	Year 01	CIAT-Cali-Colombia	1	2	1	16.6	12	11.47	35	0	210	2.91
	L_32	Idref312BCEF1-173	BC3DH	Year 01	CIAT-Cali-Colombia	1	2	2	14.6	12	10.72	38	0	213	3.16
	L_32	Idref312BCEF1-173	BC3DH	Year 01	CIAT-Cali-Colombia	1	2	3	18.1	14	10.58	41	0	227	2.92
	L_32	Idref312BCEF1-173	BC3DH	Year 01	CIAT-Cali-Colombia	1	3	1	19.2	11	11.33	32	1	186	2.90
	L_32	Idref312BCEF1-173	BC3DH	Year 01	CIAT-Cali-Colombia	1	3	2	14.8	13	11.57	37	0	203	2.84
	L_32	Idref312BCEF1-173	BC3DH	Year 01	CIAT-Cali-Colombia	1	3	3	13.8	10	8.72	13	0	110	1.3
	L_32	Idref312BCEF1-173	BC3DH	Year 01	CIAT-Cali-Colombia	2	1	1	21.3	13	12.7	47	0	251	3.61
	L_32	Idref312BCEF1-173	BC3DH	Year 01	CIAT-Cali-Colombia	2	1	2	16.3	10	12.36	24	0	139	2.4
	L_32	Idref312BCEF1-173	BC3DH	Year 01	CIAT-Cali-Colombia	2	2	1	16	11	12.21	32	0	185	2.90
	L_32	Idref312BCEF1-173	BC3DH	Year 01	CIAT-Cali-Colombia	2	2	2	18.8	14	10.94	38	0	217	2.71
	L_32	Idref312BCEF1-173	BC3DH	Year 01	CIAT-Cali-Colombia	2	2	3	16.9	11	11.82	37	0	203	3.36
	L_32	Idref312BCEF1-173	BC3DH	Year 01	CIAT-Cali-Colombia	2	3	1	16.5	14	10.41	29	0	183	2.07
	L_32	Idref312BCEF1-173	BC3DH	Year 01	CIAT-Cali-Colombia	2	3	2	16	12	11.27	32	0	187	2.66
	L_32	Idref312BCEF1-173	BC3DH	Year 01	CIAT-Cali-Colombia	2	3	3	18	12	12.38	35	1	219	2.91
	L_33	Idref312BCEF1-173	BC3DH	Year 01	CIAT-Cali-Colombia	2	1	2	15	10	12.37	22	0	140	2.2
	L_33	Idref312BCEF1-175	BC3DH	Year 01	CIAT-Cali-Colombia	1	1	1	18.3	15	11.57	39	0	240	2.6
	L_33	Idref312BCEF1-175	BC3DH	Year 01	CIAT-Cali-Colombia	1	1	2	21.3	14	11.56	38	0	235	2.71
	L_33	Idref312BCEF1-175	BC3DH	Year 01	CIAT-Cali-Colombia	1	1	3	18.4	14	9.57	19	0	152	1.35
	L_33	Idref312BCEF1-175	BC3DH	Year 01	CIAT-Cali-Colombia	1	2	1	20.3	14	10.68	35	0	214	2.5
	L_33	Idref312BCEF1-175	BC3DH	Year 01	CIAT-Cali-Colombia	1	2	2	19.5	14	10.19	23	0	161	1.64
	L_33	Idref312BCEF1-175	BC3DH	Year 01	CIAT-Cali-Colombia	1	2	3	19.5	15	10.16	31	0	193	2.06
	L_33	Idref312BCEF1-175	BC3DH	Year 01	CIAT-Cali-Colombia	1	3	1	18.3	13	10.72	28	0	182	2.15
	L_33	Idref312BCEF1-175	BC3DH	Year 01	CIAT-Cali-Colombia	1	3	2	20.3	16	9.22	23	0	175	1.43
	L_33	Idref312BCEF1-175	BC3DH	Year 01	CIAT-Cali-Colombia	1	3	3	17.2	11	10.89	24	0	145	2.18
	L_33	Idref312BCEF1-175	BC3DH	Year 01	CIAT-Cali-Colombia	2	1	1	21	15	11.55	31	0	203	2.06
	L_33	Idref312BCEF1-175	BC3DH	Year 01	CIAT-Cali-Colombia	2	1	3	22	14	11.86	37	0	216	2.64
	L_33	Idref312BCEF1-175	BC3DH	Year 01	CIAT-Cali-Colombia	2	2	1	20	13	12.23	33	0	197	2.53
	L_33	Idref312BCEF1-175	BC3DH	Year 01	CIAT-Cali-Colombia	2	2	2	17	14	11.32	29	0	183	2.07
	L_33	Idref312BCEF1-175	BC3DH	Year 01	CIAT-Cali-Colombia	2	2	3	21.5	13	13.17	49	0	265	3.76
	L_33	Idref312BCEF1-175	BC3DH	Year 01	CIAT-Cali-Colombia	2	3	1	19	11	12.93	32	0	181	2.90
	L_33	Idref312BCEF1-175	BC3DH	Year 01	CIAT-Cali-Colombia	2	3	2	20	13	12.13	35	0	201	2.69
	L_33	Idref312BCEF1-175	BC3DH	Year 01	CIAT-Cali-Colombia	2	3	3	17	15	8.53	13	0	140	0.86
	L_34	Idref312BCEF1-175	BC3DH	Year 01	CIAT-Cali-Colombia	2	2	2	16.4	11	10.45	34	0	190	3.09
	L_34	Idref312BCEF1-180	BC3DH	Year 01	CIAT-Cali-Colombia	1	1	1	18.5	12	10.53	37	1	213	3.08
	L_34	Idref312BCEF1-180	BC3DH	Year 01	CIAT-Cali-Colombia	1	1	2	21.8	13	10.72	42	0	234	3.23
	L_34	Idref312BCEF1-180	BC3DH	Year 01	CIAT-Cali-Colombia	1	1	3	20.4	13	10.83	42	1	239	3.23
	L_34	Idref312BCEF1-180	BC3DH	Year 01	CIAT-Cali-Colombia	1	2	1	19	13	9.85	36	0	210	2.76
	L_34	Idref312BCEF1-180	BC3DH	Year 01	CIAT-Cali-Colombia	1	2	2	21.3	14	9.24	31	0	196	2.21
	L_34	Idref312BCEF1-180	BC3DH	Year 01	CIAT-Cali-Colombia	1	2	3	20.1	13	9.44	33	0	191	2.53
	L_34	Idref312BCEF1-180	BC3DH	Year 01	CIAT-Cali-Colombia	1	3	1	20	12	9.31	29	0	172	2.41
	L_34	Idref312BCEF1-180	BC3DH	Year 01	CIAT-Cali-Colombia	1	3	2	19.7	13	9.38	29	0	174	2.23
	L_34	Idref312BCEF1-180	BC3DH	Year 01	CIAT-Cali-Colombia	1	3	3	19	13	8.98	32	0	189	2.46
	L_34	Idref312BCEF1-180	BC3DH	Year 01	CIAT-Cali-Colombia	2	1	1	21.8	13	10.21	38	0	213	2.92
	L_34	Idref312BCEF1-180	BC3DH	Year 01	CIAT-Cali-Colombia	2	1	2	20.1	11	9.73	28	0	163	2.54
	L_34	Idref312BCEF1-180	BC3DH	Year 01	CIAT-Cali-Colombia	2	1	3	18.2	12	9.94	32	0	193	2.66
	L_34	Idref312BCEF1-180	BC3DH	Year 01	CIAT-Cali-Colombia	2	2	1	18.5	13	9.86	39	0	218	3
	L_34	Idref312BCEF1-180	BC3DH	Year 01	CIAT-Cali-Colombia	2	2	3	18.7	13	8.89	32	0	185	2.46
	L_34	Idref312BCEF1-180	BC3DH	Year 01	CIAT-Cali-Colombia	2	3	1	20.2	14	8.24	30	0	190	2.14
	L_34	Idref312BCEF1-180	BC3DH	Year 01	CIAT-Cali-Colombia	2	3	2	17.1	13	9.13	38	0	210	2.92
	L_34	Idref312BCEF1-180	BC3DH	Year 01	CIAT-Cali-Colombia	2	3	3	20.9	14	8.27	29	0	185	2.07
	L_35	Idref312BCEF1-180	BC3DH	Year 01	CIAT-Cali-Colombia	1	2	1	11	9	8.16	21	0	119	2.33
	L_35	Idref312BCEF1-181	BC3DH	Year 01	CIAT-Cali-Colombia	1	1	1	15.4	14	8.97	36	0	207	2.57
	L_35	Idref312BCEF1-181	BC3DH	Year 01	CIAT-Cali-Colombia	1	1	2	15.7	12	7.93	30	0	169	2.5
	L_35	Idref312BCEF1-181	BC3DH	Year 01	CIAT-Cali-Colombia	1	1	3	13.6	10	8.54	17	0	110	1.7
	L_35	Idref312BCEF1-181	BC3DH	Year 01	CIAT-Cali-Colombia	1	2	2	16.7	13	9.82	40	0	218	3.07
	L_35	Idref312BCEF1-181	BC3DH	Year 01	CIAT-Cali-Colombia	1	2	3	14.2	11	9.79	32	0	175	2.90
	L_35	Idref312BCEF1-181	BC3DH	Year 01	CIAT-Cali-Colombia	2	1	1	18	13	11.22	44	0	242	3.38
	L_35	Idref312BCEF1-181	BC3DH	Year 01	CIAT-Cali-Colombia	2	1	2	16.5	14	9.78	30	0	193	2.14
	L_35	Idref312BCEF1-181	BC3DH	Year 01	CIAT-Cali-Colombia	2	1	3	20	12	9.99	28	0	171	2.33
	L_35	Idref312BCEF1-181	BC3DH	Year 01	CIAT-Cali-Colombia	2	2	1	15.4	12	8.92	22	0	140	1.83
	L_35	Idref312BCEF1-181	BC3DH	Year 01	CIAT-Cali-Colombia	2	2	2	14.5	9	10.73	24	0	133	2.66
	L_35	Idref312BCEF1-181	BC3DH	Year 01	CIAT-Cali-Colombia	2	2	3	15	11	10.12	27	0	157	2.45
	L_36	Idref312BCEF1-181	BC3DH	Year 01	CIAT-Cali-Colombia	1	2	3	8.7	8	11.35	22	0	114	2.75
	L_36	Idref312BCEF1-183	BC3DH	Year 01	CIAT-Cali-Colombia	1	1	1	16.5	13	11.35	38	0	207	2.92
	L_36	Idref312BCEF1-183	BC3DH	Year 01	CIAT-Cali-Colombia	1	1	2	18.2	11	12.52	34	0	183	3.09
	L_36	Idref312BCEF1-183	BC3DH	Year 01	CIAT-Cali-Colombia	1	1	3	18.4	12	12.48	35	0	192	2.91
	L_36	Idref312BCEF1-183	BC3DH	Year 01	CIAT-Cali-Colombia	1	2	1	15.3	16	9.37	25	0	191	1.56
	L_36	Idref312BCEF1-183	BC3DH	Year 01	CIAT-Cali-Colombia	1	2	1	19.1	14	9.9	35	0	202	2.5
	L_36	Idref312BCEF1-183	BC3DH	Year 01	CIAT-Cali-Colombia	1	3	1	15.8	14	9.48	30	0	180	2.14
	L_36	Idref312BCEF1-183	BC3DH	Year 01	CIAT-Cali-Colombia	1	3	2	18.2	14	10.97	36	0	217	2.57
	L_36	Idref312BCEF1-183	BC3DH	Year 01	CIAT-Cali-Colombia	1	3	3	18.8	15	9.81	35	0	204	2.33
	L_36	Idref312BCEF1-183	BC3DH	Year 01	CIAT-Cali-Colombia	2	1	1	16.5	13	10.79	17	0	132	1.30
	L_36	Idref312BCEF1-183	BC3DH	Year 01	CIAT-Cali-Colombia	2	1	2	15.5	9	12.98	25	0	143	2.77
	L_36	Idref312BCEF1-183	BC3DH	Year 01	CIAT-Cali-Colombia	2	1	3	18	12	10.15	21	0	131	1.75
	L_36	Idref312BCEF1-183	BC3DH	Year 01	CIAT-Cali-Colombia	2	2	1	16.4	14	11.12	31	0	186	2.21
	L_36	Idref312BCEF1-183	BC3DH	Year 01	CIAT-Cali-Colombia	2	2	2	18	13	11.75	36	0	207	2.76
	L_36	Idref312BCEF1-183	BC3DH	Year 01	CIAT-Cali-Colombia	2	2	3	18	14	12.32	42	0	219	3
	L_36	Idref312BCEF1-183	BC3DH	Year 01	CIAT-Cali-Colombia	2	3	1	18.5	13	12.18	35	0	194	2.69
	L_36	Idref312BCEF1-183	BC3DH	Year 01	CIAT-Cali-Colombia	2	3	2	17	15	11.52	45	0	236	3
	L_36	Idref312BCEF1-183	BC3DH	Year 01	CIAT-Cali-Colombia	2	3	3	17	13	13.19	48	0	261	3.69
	L_37	Idref312BCEF1-183	BC3DH	Year 01	CIAT-Cali-Colombia	1	2	3	12.1	7	11.19	15	0	103	2.14
	L_37	Idref312BCEF1-186	BC3DH	Year 01	CIAT-Cali-Colombia	1	1	1	16.4	15	9.59	34	0	232	2.26
	L_37	Idref312BCEF1-186	BC3DH	Year 01	CIAT-Cali-Colombia	1	1	2	15.6	12	8.71	21	0	147	1.75
	L_37	Idref312BCEF1-186	BC3DH	Year 01	CIAT-Cali-Colombia	1	1	3	12.6	9	10.58	20	0	125	2.22
	L_37	Idref312BCEF1-186	BC3DH	Year 01	CIAT-Cali-Colombia	1	2	1	16.7	11	10.05	24	0	166	2.18
	L_37	Idref312BCEF1-186	BC3DH	Year 01	CIAT-Cali-Colombia	1	2	2	17.8	11	9.79	23	0	153	2.09
	L_37	Idref312BCEF1-186	BC3DH	Year 01	CIAT-Cali-Colombia	1	3	1	20	11	11.04	25	0	162	2.27
	L_37	Idref312BCEF1-186	BC3DH	Year 01	CIAT-Cali-Colombia	1	3	2	16.6	13	9.31	29	0	183	2.23
	L_37	Idref312BCEF1-186	BC3DH	Year 01	CIAT-Cali-Colombia	1	3	3	17.2	11	9.34	18	0	127	1.63
	L_37	Idref312BCEF1-186	BC3DH	Year 01	CIAT-Cali-Colombia	2	1	1	20.4	15	10.85	32	0	227	2.13
	L_37	Idref312BCEF1-186	BC3DH	Year 01	CIAT-Cali-Colombia	2	1	2	14.7	11	8.59	13	0	111	1.18
	L_37	Idref312BCEF1-186	BC3DH	Year 01	CIAT-Cali-Colombia	2	1	3	16.3	10	10.47	19	0	134	1.9
	L_37	Idref312BCEF1-186	BC3DH	Year 01	CIAT-Cali-Colombia	2	2	1	15.3	10	11.15	25	0	159	2.5
	L_37	Idref312BCEF1-186	BC3DH	Year 01	CIAT-Cali-Colombia	2	2	2	18	12	10.51	27	0	171	2.25
	L_37	Idref312BCEF1-186	BC3DH	Year 01	CIAT-Cali-Colombia	2	2	3	18.9	12	10.37	32	0	189	2.66
	L_37	Idref312BCEF1-186	BC3DH	Year 01	CIAT-Cali-Colombia	2	3	1	18.5	11	9.61	24	0	163	2.18
	L_37	Idref312BCEF1-186	BC3DH	Year 01	CIAT-Cali-Colombia	2	3	2	19.3	11	10.33	23	0	157	2.09
	L_37	Idref312BCEF1-186	BC3DH	Year 01	CIAT-Cali-Colombia	2	3	3	14	9	10.93	23	0	146	2.55
	L_38	Idref312BCEF1-186	BC3DH	Year 01	CIAT-Cali-Colombia	1	1	1	14.6	12	10.72	38	0	213	3.16
	L_38	Idref312BCEF1-195	BC3DH	Year 01	CIAT-Cali-Colombia	1	1	2	20.8	15	10.66	50	1	278	3.33
	L_38	Idref312BCEF1-195	BC3DH	Year 01	CIAT-Cali-Colombia	1	1	3	20.9	13	12.04	45	0	239	3.46
	L_38	Idref312BCEF1-195	BC3DH	Year 01	CIAT-Cali-Colombia	1	2	1	18.1	14	10.58	41	0	227	2.92
	L_38	Idref312BCEF1-195	BC3DH	Year 01	CIAT-Cali-Colombia	1	2	2	15.3	11	10.87	44	0	233	4
	L_38	Idref312BCEF1-195	BC3DH	Year 01	CIAT-Cali-Colombia	1	2	3	18.5	13	10.1	43	1	248	3.30
	L_38	Idref312BCEF1-195	BC3DH	Year 01	CIAT-Cali-Colombia	1	3	1	18.3	15	9.75	43	0	245	2.86
	L_38	Idref312BCEF1-195	BC3DH	Year 01	CIAT-Cali-Colombia	1	3	2	15.8	10	10.54	40	2	225	4
	L_38	Idref312BCEF1-195	BC3DH	Year 01	CIAT-Cali-Colombia	1	3	3	17.4	11	10.39	33	0	182	3
	L_38	Idref312BCEF1-195	BC3DH	Year 01	CIAT-Cali-Colombia	2	1	1	21	14	11.71	46	0	240	3.28
	L_38	Idref312BCEF1-195	BC3DH	Year 01	CIAT-Cali-Colombia	2	1	2	17.5	12	10.74	37	0	192	3.08
	L_38	Idref312BCEF1-195	BC3DH	Year 01	CIAT-Cali-Colombia	2	1	3	18	14	10.36	38	0	205	2.71
	L_38	Idref312BCEF1-195	BC3DH	Year 01	CIAT-Cali-Colombia	2	2	1	18.5	12	10.84	39	0	199	3.25
	L_38	Idref312BCEF1-195	BC3DH	Year 01	CIAT-Cali-Colombia	2	2	2	15.8	12	9.76	28	0	148	2.33
	L_38	Idref312BCEF1-195	BC3DH	Year 01	CIAT-Cali-Colombia	2	2	3	16	12	9.58	26	0	146	2.16
	L_38	Idref312BCEF1-195	BC3DH	Year 01	CIAT-Cali-Colombia	2	3	1	18.5	14	9.74	27	0	170	1.92
	L_38	Idref312BCEF1-195	BC3DH	Year 01	CIAT-Cali-Colombia	2	3	2	19	14	10.9	35	0	212	2.5
	L_38	Idref312BCEF1-195	BC3DH	Year 01	CIAT-Cali-Colombia	2	3	3	16	11	11	36	0	180	3.27
	L_39	Idref312BCEF1-195	BC3DH	Year 01	CIAT-Cali-Colombia	1	2	2	12.5	7	12.66	24	0	129	3.42
	L_39	Idref312BCEF1-198	BC3DH	Year 01	CIAT-Cali-Colombia	1	1	1	19.4	14	8.75	33	0	212	2.35
	L_39	Idref312BCEF1-198	BC3DH	Year 01	CIAT-Cali-Colombia	1	1	2	15.2	8	12.9	29	0	156	3.62
	L_39	Idref312BCEF1-198	BC3DH	Year 01	CIAT-Cali-Colombia	1	1	3	14.4	7	12.34	27	1	153	3.85
	L_39	Idref312BCEF1-198	BC3DH	Year 01	CIAT-Cali-Colombia	1	2	1	17.5	11	9.36	25	0	155	2.27
	L_39	Idref312BCEF1-198	BC3DH	Year 01	CIAT-Cali-Colombia	1	2	3	18.3	13	10.72	28	0	182	2.15
	L_39	Idref312BCEF1-198	BC3DH	Year 01	CIAT-Cali-Colombia	1	3	1	14.1	12	8.04	18	0	135	1.5
	L_39	Idref312BCEF1-198	BC3DH	Year 01	CIAT-Cali-Colombia	1	3	2	20.3	14	10.68	35	0	214	2.5
	L_39	Idref312BCEF1-198	BC3DH	Year 01	CIAT-Cali-Colombia	1	3	3	14.4	10	11.01	33	0	182	3.3
	L_39	Idref312BCEF1-198	BC3DH	Year 01	CIAT-Cali-Colombia	2	1	1	15	9	8.88	11	0	88	1.22
	L_39	Idref312BCEF1-198	BC3DH	Year 01	CIAT-Cali-Colombia	2	1	2	16.5	10	9.6	16	0	109	1.6
	L_39	Idref312BCEF1-198	BC3DH	Year 01	CIAT-Cali-Colombia	2	1	3	19	13	9.64	24	0	166	1.84
	L_39	Idref312BCEF1-198	BC3DH	Year 01	CIAT-Cali-Colombia	2	2	1	20	13	9.37	25	0	152	1.92
	L_39	Idref312BCEF1-198	BC3DH	Year 01	CIAT-Cali-Colombia	2	2	2	20	11	9.53	23	0	132	2.09
	L_39	Idref312BCEF1-198	BC3DH	Year 01	CIAT-Cali-Colombia	2	2	3	16.5	11	9.73	23	0	139	2.09
	L_39	Idref312BCEF1-198	BC3DH	Year 01	CIAT-Cali-Colombia	2	3	1	17.5	12	9.74	23	0	139	1.91
	L_39	Idref312BCEF1-198	BC3DH	Year 01	CIAT-Cali-Colombia	2	3	2	17.7	10	9.75	22	0	126	2.2
	L_39	Idref312BCEF1-198	BC3DH	Year 01	CIAT-Cali-Colombia	2	3	3	17.5	10	9.1	17	0	114	1.7
	L_40	Idref312BCEF1-18	BC3DH	Year 01	CIAT-Cali-Colombia	1	1	2	12.2	10	9.84	27	0	152	2.7
	L_40	Idref312BCEF1-200	BC3DH	Year 01	CIAT-Cali-Colombia	1	1	1	19	15	9.3	44	0	246	2.93
	L_40	Idref312BCEF1-200	BC3DH	Year 01	CIAT-Cali-Colombia	1	1	3	13.3	10	10.98	38	0	197	3.8
	L_40	Idref312BCEF1-200	BC3DH	Year 01	CIAT-Cali-Colombia	1	2	1	15.3	11	10.01	35	0	195	3.18
	L_40	Idref312BCEF1-200	BC3DH	Year 01	CIAT-Cali-Colombia	1	2	2	18.7	12	10.68	41	0	226	3.41
	L_40	Idref312BCEF1-200	BC3DH	Year 01	CIAT-Cali-Colombia	1	2	3	15	11	10.71	39	0	203	3.54
	L_40	Idref312BCEF1-200	BC3DH	Year 01	CIAT-Cali-Colombia	1	3	1	18.2	13	10.25	41	0	228	3.15
	L_40	Idref312BCEF1-200	BC3DH	Year 01	CIAT-Cali-Colombia	1	3	2	14.5	12	10.43	39	0	213	3.25
	L_40	Idref312BCEF1-200	BC3DH	Year 01	CIAT-Cali-Colombia	1	3	3	14.7	9	9.57	26	0	141	2.88
	L_40	Idref312BCEF1-200	BC3DH	Year 01	CIAT-Cali-Colombia	2	1	1	20	14	12.54	58	0	313	4.14
	L_40	Idref312BCEF1-200	BC3DH	Year 01	CIAT-Cali-Colombia	2	1	2	16	15	9.73	46	0	237	3.06
	L_40	Idref312BCEF1-200	BC3DH	Year 01	CIAT-Cali-Colombia	2	1	3	19	13	9.5	30	0	171	2.30
	L_40	Idref312BCEF1-200	BC3DH	Year 01	CIAT-Cali-Colombia	2	2	1	16.5	11	11.09	31	0	183	2.81
	L_40	Idref312BCEF1-200	BC3DH	Year 01	CIAT-Cali-Colombia	2	2	2	14	13	10.88	38	0	212	2.92
	L_40	Idref312BCEF1-200	BC3DH	Year 01	CIAT-Cali-Colombia	2	2	3	19	11	12.05	35	0	201	3.18
	L_40	Idref312BCEF1-200	BC3DH	Year 01	CIAT-Cali-Colombia	2	3	1	16	12	11.04	38	0	211	3.16
	L_40	Idref312BCEF1-200	BC3DH	Year 01	CIAT-Cali-Colombia	2	3	2	16	11	11.23	37	0	203	3.36
	L_40	Idref312BCEF1-200	BC3DH	Year 01	CIAT-Cali-Colombia	2	3	3	16	12	11.17	39	0	206	3.25
	L_41	Idref312BCEF1-200	BC3DH	Year 01	CIAT-Cali-Colombia	1	3	3	14.2	9	11.74	28	0	151	3.11
	L_41	Idref312BCEF1-201	BC3DH	Year 01	CIAT-Cali-Colombia	1	1	1	18.2	11	12.52	34	0	183	3.09
	L_41	Idref312BCEF1-201	BC3DH	Year 01	CIAT-Cali-Colombia	1	1	2	18.6	11	13.37	35	0	197	3.18
	L_41	Idref312BCEF1-201	BC3DH	Year 01	CIAT-Cali-Colombia	1	1	3	21	12	11.16	35	0	188	2.91
	L_41	Idref312BCEF1-201	BC3DH	Year 01	CIAT-Cali-Colombia	1	2	1	18.4	12	12.48	35	0	192	2.91
	L_41	Idref312BCEF1-201	BC3DH	Year 01	CIAT-Cali-Colombia	1	2	2	16.4	10	12.26	28	0	163	2.8
	L_41	Idref312BCEF1-201	BC3DH	Year 01	CIAT-Cali-Colombia	1	3	1	21	13	11.92	40	0	229	3.07
	L_41	Idref312BCEF1-201	BC3DH	Year 01	CIAT-Cali-Colombia	1	3	2	20.7	12	13.27	47	1	257	3.91
	L_41	Idref312BCEF1-201	BC3DH	Year 01	CIAT-Cali-Colombia	2	1	1	18	9	11.97	24	0	146	2.66
	L_41	Idref312BCEF1-201	BC3DH	Year 01	CIAT-Cali-Colombia	2	1	2	19	11	12.03	32	0	184	2.90
	L_41	Idref312BCEF1-201	BC3DH	Year 01	CIAT-Cali-Colombia	2	1	3	18	11	12.79	35	0	198	3.18
	L_41	Idref312BCEF1-201	BC3DH	Year 01	CIAT-Cali-Colombia	2	2	1	19	10	13.28	32	0	181	3.2
	L_41	Idref312BCEF1-201	BC3DH	Year 01	CIAT-Cali-Colombia	2	2	2	20	10	14.47	33	0	187	3.3
	L_41	Idref312BCEF1-201	BC3DH	Year 01	CIAT-Cali-Colombia	2	2	3	19.5	9	13.84	30	0	160	3.33
	L_41	Idref312BCEF1-201	BC3DH	Year 01	CIAT-Cali-Colombia	2	3	1	19	10	13.29	32	0	179	3.2
	L_41	Idref312BCEF1-201	BC3DH	Year 01	CIAT-Cali-Colombia	2	3	2	18.5	10	13.95	28	0	167	2.8
	L_41	Idref312BCEF1-201	BC3DH	Year 01	CIAT-Cali-Colombia	2	3	3	15.4	11	11.87	29	0	167	2.63
	L_42	Idref312BCEF1-201	BC3DH	Year 01	CIAT-Cali-Colombia	1	3	1	15.9	13	8.85	17	0	126	1.30
	L_42	Idref312BCEF1-202	BC3DH	Year 01	CIAT-Cali-Colombia	1	1	1	21.9	14	11.16	46	0	255	3.28
	L_42	Idref312BCEF1-202	BC3DH	Year 01	CIAT-Cali-Colombia	1	1	2	17.3	16	8.41	25	0	172	1.56
	L_42	Idref312BCEF1-202	BC3DH	Year 01	CIAT-Cali-Colombia	1	2	1	24.5	16	10.39	44	0	258	2.75
	L_42	Idref312BCEF1-202	BC3DH	Year 01	CIAT-Cali-Colombia	1	2	2	21.4	16	8.63	31	0	193	1.93
	L_42	Idref312BCEF1-202	BC3DH	Year 01	CIAT-Cali-Colombia	1	2	3	21	15	10.43	34	0	215	2.26
	L_42	Idref312BCEF1-202	BC3DH	Year 01	CIAT-Cali-Colombia	1	3	1	18.2	15	8.53	21	0	172	1.4
	L_42	Idref312BCEF1-202	BC3DH	Year 01	CIAT-Cali-Colombia	1	3	2	16.4	14	7.21	5	0	104	0.35
	L_42	Idref312BCEF1-202	BC3DH	Year 01	CIAT-Cali-Colombia	1	3	3	18.8	15	8.01	16	0	143	1.06
	L_42	Idref312BCEF1-202	BC3DH	Year 01	CIAT-Cali-Colombia	2	1	1	22.8	16	9.78	27	0	184	1.68
	L_42	Idref312BCEF1-202	BC3DH	Year 01	CIAT-Cali-Colombia	2	1	2	19	12	10.35	17	0	130	1.41
	L_42	Idref312BCEF1-202	BC3DH	Year 01	CIAT-Cali-Colombia	2	1	3	19	14	10.76	28	0	178	2
	L_42	Idref312BCEF1-202	BC3DH	Year 01	CIAT-Cali-Colombia	2	2	1	19	14	9.89	17	0	138	1.21
	L_42	Idref312BCEF1-202	BC3DH	Year 01	CIAT-Cali-Colombia	2	2	2	23	16	10.13	28	0	179	1.75
	L_42	Idref312BCEF1-202	BC3DH	Year 01	CIAT-Cali-Colombia	2	2	3	19	13	9.6	16	0	133	1.23
	L_42	Idref312BCEF1-202	BC3DH	Year 01	CIAT-Cali-Colombia	2	3	1	22	16	11.23	29	0	204	1.81
	L_42	Idref312BCEF1-202	BC3DH	Year 01	CIAT-Cali-Colombia	2	3	2	25	15	10.39	20	0	150	1.33
	L_42	Idref312BCEF1-202	BC3DH	Year 01	CIAT-Cali-Colombia	2	3	3	16	12	9.08	11	0	103	0.91
	L_43	Idref312BCEF1-202	BC3DH	Year 01	CIAT-Cali-Colombia	2	2	1	12	14	11.18	36	0	203	2.57
	L_43	Idref312BCEF1-203	BC3DH	Year 01	CIAT-Cali-Colombia	1	1	1	20.4	13	11.6	40	0	225	3.07
	L_43	Idref312BCEF1-203	BC3DH	Year 01	CIAT-Cali-Colombia	1	1	2	20.5	13	10.11	35	0	191	2.69
	L_43	Idref312BCEF1-203	BC3DH	Year 01	CIAT-Cali-Colombia	1	1	3	23.3	14	10.36	39	0	219	2.78
	L_43	Idref312BCEF1-203	BC3DH	Year 01	CIAT-Cali-Colombia	1	2	1	12.1	13	9.27	27	0	158	2.07
	L_43	Idref312BCEF1-203	BC3DH	Year 01	CIAT-Cali-Colombia	1	2	2	20.4	14	9.22	35	0	194	2.5
	L_43	Idref312BCEF1-203	BC3DH	Year 01	CIAT-Cali-Colombia	1	2	3	15.8	10	9.76	29	0	150	2.9
	L_43	Idref312BCEF1-203	BC3DH	Year 01	CIAT-Cali-Colombia	1	3	1	17.8	12	11.09	36	0	186	3
	L_43	Idref312BCEF1-203	BC3DH	Year 01	CIAT-Cali-Colombia	1	3	2	19.7	12	10.52	39	0	196	3.25
	L_43	Idref312BCEF1-203	BC3DH	Year 01	CIAT-Cali-Colombia	1	3	3	21.5	13	9.72	34	0	180	2.61
	L_43	Idref312BCEF1-203	BC3DH	Year 01	CIAT-Cali-Colombia	2	1	1	19	13	10.34	32	0	189	2.46
	L_43	Idref312BCEF1-203	BC3DH	Year 01	CIAT-Cali-Colombia	2	1	2	17	13	9.99	25	0	153	1.92
	L_43	Idref312BCEF1-203	BC3DH	Year 01	CIAT-Cali-Colombia	2	1	3	21.6	13	11.32	37	0	200	2.84
	L_43	Idref312BCEF1-203	BC3DH	Year 01	CIAT-Cali-Colombia	2	2	2	19	13	11.11	34	0	193	2.61
	L_43	Idref312BCEF1-203	BC3DH	Year 01	CIAT-Cali-Colombia	2	2	3	19.2	12	10.82	35	0	190	2.91
	L_43	Idref312BCEF1-203	BC3DH	Year 01	CIAT-Cali-Colombia	2	3	1	20.4	13	10.62	36	0	194	2.76
	L_43	Idref312BCEF1-203	BC3DH	Year 01	CIAT-Cali-Colombia	2	3	2	16	12	9.82	23	0	138	1.91
	L_43	Idref312BCEF1-203	BC3DH	Year 01	CIAT-Cali-Colombia	2	3	3	19	13	10.57	35	0	190	2.69
	L_44	Idref312BCEF1-203	BC3DH	Year 01	CIAT-Cali-Colombia	2	3	3	12.8	9	11.14	15	0	98	1.66
	L_44	Idref312BCEF1-205	BC3DH	Year 01	CIAT-Cali-Colombia	1	1	1	16.5	14	10.08	31	0	180	2.21
	L_44	Idref312BCEF1-205	BC3DH	Year 01	CIAT-Cali-Colombia	1	1	2	20	11	12.66	43	0	224	3.90
	L_44	Idref312BCEF1-205	BC3DH	Year 01	CIAT-Cali-Colombia	1	1	3	16	9	11.14	28	0	146	3.11
	L_44	Idref312BCEF1-205	BC3DH	Year 01	CIAT-Cali-Colombia	1	2	1	14.8	13	11.57	37	0	203	2.84
	L_44	Idref312BCEF1-205	BC3DH	Year 01	CIAT-Cali-Colombia	1	2	2	14.6	9	11.12	25	0	144	2.77
	L_44	Idref312BCEF1-205	BC3DH	Year 01	CIAT-Cali-Colombia	1	2	3	16.3	12	9.49	30	0	183	2.5
	L_44	Idref312BCEF1-205	BC3DH	Year 01	CIAT-Cali-Colombia	1	3	1	13.8	10	8.72	13	0	110	1.3
	L_44	Idref312BCEF1-205	BC3DH	Year 01	CIAT-Cali-Colombia	1	3	2	16.1	12	9.45	21	0	161	1.75
	L_44	Idref312BCEF1-205	BC3DH	Year 01	CIAT-Cali-Colombia	1	3	3	21.8	14	11.46	55	0	286	3.92
	L_44	Idref312BCEF1-205	BC3DH	Year 01	CIAT-Cali-Colombia	2	1	1	17	11	12.29	22	0	131	2
	L_44	Idref312BCEF1-205	BC3DH	Year 01	CIAT-Cali-Colombia	2	1	2	17	11	12	27	0	151	2.45
	L_44	Idref312BCEF1-205	BC3DH	Year 01	CIAT-Cali-Colombia	2	1	3	18.8	12	12.18	33	0	176	2.75
	L_44	Idref312BCEF1-205	BC3DH	Year 01	CIAT-Cali-Colombia	2	2	1	16	11	12.07	30	0	144	2.72
	L_44	Idref312BCEF1-205	BC3DH	Year 01	CIAT-Cali-Colombia	2	2	2	18	12	12.28	28	0	161	2.33
	L_44	Idref312BCEF1-205	BC3DH	Year 01	CIAT-Cali-Colombia	2	2	3	18	11	11.45	29	0	153	2.63
	L_44	Idref312BCEF1-205	BC3DH	Year 01	CIAT-Cali-Colombia	2	3	1	14	9	10.92	19	0	106	2.11
	L_44	Idref312BCEF1-205	BC3DH	Year 01	CIAT-Cali-Colombia	2	3	2	14	9	12.3	22	0	119	2.44
	L_45	Idref312BCEF1-205	BC3DH	Year 01	CIAT-Cali-Colombia	2	2	2	17	13	11.68	15	0	138	1.15
	L_45	Idref312BCEF1-207	BC3DH	Year 01	CIAT-Cali-Colombia	1	1	1	22.3	15	12.86	46	0	254	3.06
	L_45	Idref312BCEF1-207	BC3DH	Year 01	CIAT-Cali-Colombia	1	1	2	18.7	12	11.76	29	0	166	2.41
	L_45	Idref312BCEF1-207	BC3DH	Year 01	CIAT-Cali-Colombia	1	1	3	20	14	11.37	27	0	166	1.92
	L_45	Idref312BCEF1-207	BC3DH	Year 01	CIAT-Cali-Colombia	1	2	1	17.5	12	10.43	28	0	160	2.33
	L_45	Idref312BCEF1-207	BC3DH	Year 01	CIAT-Cali-Colombia	1	2	2	19.6	13	11.5	33	0	188	2.53
	L_45	Idref312BCEF1-207	BC3DH	Year 01	CIAT-Cali-Colombia	1	2	3	19.4	15	11.93	36	0	212	2.4
	L_45	Idref312BCEF1-207	BC3DH	Year 01	CIAT-Cali-Colombia	1	3	1	21.5	12	12.84	39	0	212	3.25
	L_45	Idref312BCEF1-207	BC3DH	Year 01	CIAT-Cali-Colombia	1	3	2	18.9	13	12.71	28	0	175	2.15
	L_45	Idref312BCEF1-207	BC3DH	Year 01	CIAT-Cali-Colombia	1	3	3	18.5	13	11.25	8	0	108	0.61
	L_45	Idref312BCEF1-207	BC3DH	Year 01	CIAT-Cali-Colombia	2	1	1	21.5	13	12.01	23	0	150	1.76
	L_45	Idref312BCEF1-207	BC3DH	Year 01	CIAT-Cali-Colombia	2	1	2	19	14	13.11	33	0	194	2.35
	L_45	Idref312BCEF1-207	BC3DH	Year 01	CIAT-Cali-Colombia	2	1	3	17.5	13	11.1	19	0	136	1.46
	L_45	Idref312BCEF1-207	BC3DH	Year 01	CIAT-Cali-Colombia	2	2	1	19	13	11.32	24	0	152	1.84
	L_45	Idref312BCEF1-207	BC3DH	Year 01	CIAT-Cali-Colombia	2	2	3	18	13	12.46	22	0	149	1.69
	L_45	Idref312BCEF1-207	BC3DH	Year 01	CIAT-Cali-Colombia	2	3	1	18	12	11.1	14	0	104	1.16
	L_45	Idref312BCEF1-207	BC3DH	Year 01	CIAT-Cali-Colombia	2	3	2	20	14	13.15	33	0	197	2.35
	L_45	Idref312BCEF1-207	BC3DH	Year 01	CIAT-Cali-Colombia	2	3	3	17	11	13.04	21	0	132	1.90
	L_46	Idref312BCEF1-207	BC3DH	Year 01	CIAT-Cali-Colombia	1	1	1	18.3	10	14.08	40	0	220	4
	L_46	Idref312BCEF1-210	BC3DH	Year 01	CIAT-Cali-Colombia	1	1	2	15	8	12.8	25	0	147	3.13
	L_46	Idref312BCEF1-210	BC3DH	Year 01	CIAT-Cali-Colombia	1	1	3	17.9	9	11.58	29	2	167	3.22
	L_46	Idref312BCEF1-210	BC3DH	Year 01	CIAT-Cali-Colombia	1	2	1	11.7	10	11.13	30	0	172	3
	L_46	Idref312BCEF1-210	BC3DH	Year 01	CIAT-Cali-Colombia	1	2	2	17	12	10.95	41	0	198	3.42
	L_46	Idref312BCEF1-210	BC3DH	Year 01	CIAT-Cali-Colombia	1	2	3	13.7	9	10.16	27	0	154	3
	L_46	Idref312BCEF1-210	BC3DH	Year 01	CIAT-Cali-Colombia	1	3	1	14	7	12.57	23	0	126	3.29
	L_46	Idref312BCEF1-210	BC3DH	Year 01	CIAT-Cali-Colombia	1	3	2	17.5	9	11.88	29	0	168	3.22
	L_46	Idref312BCEF1-210	BC3DH	Year 01	CIAT-Cali-Colombia	1	3	3	17.2	9	12.82	29	2	170	3.22
	L_46	Idref312BCEF1-210	BC3DH	Year 01	CIAT-Cali-Colombia	2	1	1	17	10	12.68	39	0	201	3.9
	L_46	Idref312BCEF1-210	BC3DH	Year 01	CIAT-Cali-Colombia	2	1	2	16.8	10	13.12	38	0	202	3.8
	L_46	Idref312BCEF1-210	BC3DH	Year 01	CIAT-Cali-Colombia	2	1	3	13.2	8	13.13	28	0	146	3.5
	L_46	Idref312BCEF1-210	BC3DH	Year 01	CIAT-Cali-Colombia	2	2	1	18.7	10	12.89	33	0	192	3.3
	L_46	Idref312BCEF1-210	BC3DH	Year 01	CIAT-Cali-Colombia	2	2	2	19	10	13.39	40	0	207	4
	L_46	Idref312BCEF1-210	BC3DH	Year 01	CIAT-Cali-Colombia	2	2	3	15.5	10	13.64	36	0	189	3.6
	L_46	Idref312BCEF1-210	BC3DH	Year 01	CIAT-Cali-Colombia	2	3	1	18	11	12.22	40	0	225	3.64
	L_46	Idref312BCEF1-210	BC3DH	Year 01	CIAT-Cali-Colombia	2	3	2	13.8	9	12.31	32	0	166	3.56
	L_46	Idref312BCEF1-210	BC3DH	Year 01	CIAT-Cali-Colombia	2	3	3	17.8	9	13.72	34	0	192	3.78
	L_47	Idref312BCEF1-210	BC3DH	Year 01	CIAT-Cali-Colombia	2	2	1	15.8	14	10.26	24	0	165	1.71
	L_47	Idref312BCEF1-219	BC3DH	Year 01	CIAT-Cali-Colombia	1	1	1	23	15	9.49	43	0	236	2.86
	L_47	Idref312BCEF1-219	BC3DH	Year 01	CIAT-Cali-Colombia	1	1	2	17.8	14	10.67	54	0	295	3.85
	L_47	Idref312BCEF1-219	BC3DH	Year 01	CIAT-Cali-Colombia	1	1	3	19.2	15	10.82	62	4	348	4.13
	L_47	Idref312BCEF1-219	BC3DH	Year 01	CIAT-Cali-Colombia	1	2	2	17	13	9.25	36	0	221	2.76
	L_47	Idref312BCEF1-219	BC3DH	Year 01	CIAT-Cali-Colombia	1	2	3	20.4	13	11.6	40	0	225	3.07
	L_47	Idref312BCEF1-219	BC3DH	Year 01	CIAT-Cali-Colombia	1	3	1	20.5	13	10.99	47	0	259	3.61
	L_47	Idref312BCEF1-219	BC3DH	Year 01	CIAT-Cali-Colombia	1	3	2	18.6	12	10.73	40	2	219	3.33
	L_47	Idref312BCEF1-219	BC3DH	Year 01	CIAT-Cali-Colombia	1	3	3	17.5	10	9.92	28	0	146	2.8
	L_47	Idref312BCEF1-219	BC3DH	Year 01	CIAT-Cali-Colombia	2	1	1	22	10	10.92	28	0	161	2.8
	L_47	Idref312BCEF1-219	BC3DH	Year 01	CIAT-Cali-Colombia	2	1	2	22	10	10.63	30	0	165	3
	L_47	Idref312BCEF1-219	BC3DH	Year 01	CIAT-Cali-Colombia	2	1	3	21.2	13	9.84	28	0	165	2.15
	L_47	Idref312BCEF1-219	BC3DH	Year 01	CIAT-Cali-Colombia	2	2	2	20.5	12	10.57	27	0	160	2.25
	L_47	Idref312BCEF1-219	BC3DH	Year 01	CIAT-Cali-Colombia	2	2	3	22	11	12.05	30	0	182	2.72
	L_47	Idref312BCEF1-219	BC3DH	Year 01	CIAT-Cali-Colombia	2	3	1	21	14	10.52	36	0	216	2.57
	L_47	Idref312BCEF1-219	BC3DH	Year 01	CIAT-Cali-Colombia	2	3	2	20.5	11	10.95	33	0	180	3
	L_47	Idref312BCEF1-219	BC3DH	Year 01	CIAT-Cali-Colombia	2	3	3	19	11	11.05	33	0	182	3
	L_48	Idref312BCEF1-219	BC3DH	Year 01	CIAT-Cali-Colombia	2	2	2	15	14	10.18	27	0	172	1.92
	L_48	Idref312BCEF1-222	BC3DH	Year 01	CIAT-Cali-Colombia	1	1	1	17.8	13	11.38	41	0	215	3.15
	L_48	Idref312BCEF1-222	BC3DH	Year 01	CIAT-Cali-Colombia	1	1	2	20.1	15	10.53	37	0	213	2.46
	L_48	Idref312BCEF1-222	BC3DH	Year 01	CIAT-Cali-Colombia	1	1	3	17.3	15	10.05	33	0	195	2.2
	L_48	Idref312BCEF1-222	BC3DH	Year 01	CIAT-Cali-Colombia	1	2	1	18.6	14	9.69	34	0	202	2.42
	L_48	Idref312BCEF1-222	BC3DH	Year 01	CIAT-Cali-Colombia	1	2	2	16.2	12	8.97	18	0	132	1.5
	L_48	Idref312BCEF1-222	BC3DH	Year 01	CIAT-Cali-Colombia	1	2	3	18	12	8.93	25	0	147	2.08
	L_48	Idref312BCEF1-222	BC3DH	Year 01	CIAT-Cali-Colombia	1	3	1	16.3	15	7.86	23	0	168	1.53
	L_48	Idref312BCEF1-222	BC3DH	Year 01	CIAT-Cali-Colombia	1	3	2	18	14	7.97	13	0	128	0.92
	L_48	Idref312BCEF1-222	BC3DH	Year 01	CIAT-Cali-Colombia	1	3	3	18.1	14	9.99	30	0	181	2.14
	L_48	Idref312BCEF1-222	BC3DH	Year 01	CIAT-Cali-Colombia	2	1	1	20	15	11.09	48	0	242	3.2
	L_48	Idref312BCEF1-222	BC3DH	Year 01	CIAT-Cali-Colombia	2	1	2	21	15	10	35	0	201	2.33
	L_48	Idref312BCEF1-222	BC3DH	Year 01	CIAT-Cali-Colombia	2	1	3	18.5	13	11.04	32	0	178	2.46
	L_48	Idref312BCEF1-222	BC3DH	Year 01	CIAT-Cali-Colombia	2	2	1	18.5	16	9.71	30	0	197	1.87
	L_48	Idref312BCEF1-222	BC3DH	Year 01	CIAT-Cali-Colombia	2	2	3	15.5	14	9.24	21	0	150	1.5
	L_48	Idref312BCEF1-222	BC3DH	Year 01	CIAT-Cali-Colombia	2	3	1	17	14	9.82	25	0	162	1.78
	L_48	Idref312BCEF1-222	BC3DH	Year 01	CIAT-Cali-Colombia	2	3	2	16	15	9.84	27	0	184	1.8
	L_48	Idref312BCEF1-222	BC3DH	Year 01	CIAT-Cali-Colombia	2	3	3	16	13	9.67	27	0	162	2.07
	L_49	Idref312BCEF1-222	BC3DH	Year 01	CIAT-Cali-Colombia	1	1	3	14	9	9.48	25	0	139	2.77
	L_49	Idref312BCEF1-227	BC3DH	Year 01	CIAT-Cali-Colombia	1	1	1	18.5	14	10.56	34	0	211	2.42
	L_49	Idref312BCEF1-227	BC3DH	Year 01	CIAT-Cali-Colombia	1	1	2	16.5	11	8.94	27	0	158	2.45
	L_49	Idref312BCEF1-227	BC3DH	Year 01	CIAT-Cali-Colombia	1	2	1	19.4	12	11.03	40	3	233	3.33
	L_49	Idref312BCEF1-227	BC3DH	Year 01	CIAT-Cali-Colombia	1	2	2	19	11	10.32	35	1	193	3.18
	L_49	Idref312BCEF1-227	BC3DH	Year 01	CIAT-Cali-Colombia	1	2	3	21.2	13	11.12	43	0	245	3.30
	L_49	Idref312BCEF1-227	BC3DH	Year 01	CIAT-Cali-Colombia	1	3	1	20	11	9.74	31	0	178	2.81
	L_49	Idref312BCEF1-227	BC3DH	Year 01	CIAT-Cali-Colombia	1	3	2	19	13	9.45	34	0	184	2.61
	L_49	Idref312BCEF1-227	BC3DH	Year 01	CIAT-Cali-Colombia	1	3	3	17.5	11	10.16	31	0	173	2.81
	L_49	Idref312BCEF1-227	BC3DH	Year 01	CIAT-Cali-Colombia	2	1	1	23	13	11.55	36	0	202	2.76
	L_49	Idref312BCEF1-227	BC3DH	Year 01	CIAT-Cali-Colombia	2	1	2	22	13	10.87	35	0	195	2.69
	L_49	Idref312BCEF1-227	BC3DH	Year 01	CIAT-Cali-Colombia	2	1	3	21	10	10.1	29	1	162	2.9
	L_49	Idref312BCEF1-227	BC3DH	Year 01	CIAT-Cali-Colombia	2	2	1	19	12	10.21	30	0	174	2.5
	L_49	Idref312BCEF1-227	BC3DH	Year 01	CIAT-Cali-Colombia	2	2	2	20	15	8.77	32	0	188	2.13
	L_49	Idref312BCEF1-227	BC3DH	Year 01	CIAT-Cali-Colombia	2	2	3	17.8	13	9.36	23	0	157	1.76
	L_49	Idref312BCEF1-227	BC3DH	Year 01	CIAT-Cali-Colombia	2	3	1	17.7	9	12.01	29	2	173	3.22
	L_49	Idref312BCEF1-227	BC3DH	Year 01	CIAT-Cali-Colombia	2	3	2	19	12	11.25	36	0	206	3
	L_49	Idref312BCEF1-227	BC3DH	Year 01	CIAT-Cali-Colombia	2	3	3	20	11	12.13	39	1	226	3.54
	L_50	Idref312BCEF1-21	BC3DH	Year 01	CIAT-Cali-Colombia	1	2	3	14.9	9	12.6	33	0	176	3.66
	L_50	Idref312BCEF1-228	BC3DH	Year 01	CIAT-Cali-Colombia	1	1	1	16.2	10	10.71	30	0	171	3
	L_50	Idref312BCEF1-228	BC3DH	Year 01	CIAT-Cali-Colombia	1	1	2	18.3	10	9.27	20	0	127	2
	L_50	Idref312BCEF1-228	BC3DH	Year 01	CIAT-Cali-Colombia	1	1	3	19.8	10	10.63	30	0	159	3
	L_50	Idref312BCEF1-228	BC3DH	Year 01	CIAT-Cali-Colombia	1	2	1	22.4	13	10.71	27	0	183	2.07
	L_50	Idref312BCEF1-228	BC3DH	Year 01	CIAT-Cali-Colombia	1	2	2	17	10	12.42	34	1	197	3.4
	L_50	Idref312BCEF1-228	BC3DH	Year 01	CIAT-Cali-Colombia	1	3	1	16.1	12	9.45	21	0	161	1.75
	L_50	Idref312BCEF1-228	BC3DH	Year 01	CIAT-Cali-Colombia	1	3	2	16.2	9	12.59	33	1	185	3.66
	L_50	Idref312BCEF1-228	BC3DH	Year 01	CIAT-Cali-Colombia	1	3	3	16.3	10	13.86	41	2	229	4.1
	L_50	Idref312BCEF1-228	BC3DH	Year 01	CIAT-Cali-Colombia	2	1	1	20	15	10.93	35	0	206	2.33
	L_50	Idref312BCEF1-228	BC3DH	Year 01	CIAT-Cali-Colombia	2	1	2	19.8	13	11.56	32	0	189	2.46
	L_50	Idref312BCEF1-228	BC3DH	Year 01	CIAT-Cali-Colombia	2	1	3	19.5	15	9.61	22	0	175	1.46
	L_50	Idref312BCEF1-228	BC3DH	Year 01	CIAT-Cali-Colombia	2	2	1	18.5	13	11.28	30	0	185	2.30
	L_50	Idref312BCEF1-228	BC3DH	Year 01	CIAT-Cali-Colombia	2	2	2	19	13	11.18	35	0	203	2.69
	L_50	Idref312BCEF1-228	BC3DH	Year 01	CIAT-Cali-Colombia	2	2	3	19	14	10.16	29	0	189	2.07
	L_50	Idref312BCEF1-228	BC3DH	Year 01	CIAT-Cali-Colombia	2	3	1	20	13	10.65	31	0	184	2.38
	L_50	Idref312BCEF1-228	BC3DH	Year 01	CIAT-Cali-Colombia	2	3	2	16	12	10.82	21	0	151	1.75
	L_50	Idref312BCEF1-228	BC3DH	Year 01	CIAT-Cali-Colombia	2	3	3	19.7	15	10.51	27	0	185	1.8
	L_51	Idref312BCEF1-228	BC3DH	Year 01	CIAT-Cali-Colombia	1	3	2	17.5	12	9.42	25	0	152	2.08
	L_51	Idref312BCEF1-243	BC3DH	Year 01	CIAT-Cali-Colombia	1	1	1	19.1	13	10.85	40	0	231	3.07
	L_51	Idref312BCEF1-243	BC3DH	Year 01	CIAT-Cali-Colombia	1	1	2	17.8	12	9.51	34	0	176	2.83
	L_51	Idref312BCEF1-243	BC3DH	Year 01	CIAT-Cali-Colombia	1	1	3	18.2	14	10.66	41	0	211	2.92
	L_51	Idref312BCEF1-243	BC3DH	Year 01	CIAT-Cali-Colombia	1	2	1	21.8	12	11.09	37	0	192	3.08
	L_51	Idref312BCEF1-243	BC3DH	Year 01	CIAT-Cali-Colombia	1	2	2	18.5	15	9.78	26	0	183	1.73
	L_51	Idref312BCEF1-243	BC3DH	Year 01	CIAT-Cali-Colombia	1	2	3	18.9	13	8.77	15	0	129	1.15
	L_51	Idref312BCEF1-243	BC3DH	Year 01	CIAT-Cali-Colombia	1	3	1	20	11	13.25	41	0	226	3.72
	L_51	Idref312BCEF1-243	BC3DH	Year 01	CIAT-Cali-Colombia	1	3	3	21.1	12	10.58	27	1	164	2.25
	L_51	Idref312BCEF1-243	BC3DH	Year 01	CIAT-Cali-Colombia	2	1	1	22	13	13.54	47	0	251	3.61
	L_51	Idref312BCEF1-243	BC3DH	Year 01	CIAT-Cali-Colombia	2	1	2	24	14	14.04	54	0	282	3.85
	L_51	Idref312BCEF1-243	BC3DH	Year 01	CIAT-Cali-Colombia	2	1	3	22	12	12.26	41	0	223	3.41
	L_51	Idref312BCEF1-243	BC3DH	Year 01	CIAT-Cali-Colombia	2	2	1	26	11	12.1	29	0	175	2.63
	L_51	Idref312BCEF1-243	BC3DH	Year 01	CIAT-Cali-Colombia	2	2	2	21.7	13	11.86	35	0	206	2.69
	L_51	Idref312BCEF1-243	BC3DH	Year 01	CIAT-Cali-Colombia	2	2	3	22	11	11.06	25	0	143	2.27
	L_51	Idref312BCEF1-243	BC3DH	Year 01	CIAT-Cali-Colombia	2	3	1	25.4	13	12.82	35	0	205	2.69
	L_51	Idref312BCEF1-243	BC3DH	Year 01	CIAT-Cali-Colombia	2	3	2	23	12	14.03	38	1	218	3.16
	L_51	Idref312BCEF1-243	BC3DH	Year 01	CIAT-Cali-Colombia	2	3	3	25	13	11.95	28	0	175	2.15
	L_52	Idref312BCEF1-243	BC3DH	Year 01	CIAT-Cali-Colombia	1	2	2	17.5	14	9.32	36	0	215	2.57
	L_52	Idref312BCEF1-244	BC3DH	Year 01	CIAT-Cali-Colombia	1	1	1	25.5	16	12.09	62	0	333	3.87
	L_52	Idref312BCEF1-244	BC3DH	Year 01	CIAT-Cali-Colombia	1	1	2	19.3	12	9.97	19	0	139	1.58
	L_52	Idref312BCEF1-244	BC3DH	Year 01	CIAT-Cali-Colombia	1	1	3	22.2	15	9.56	36	0	219	2.4
	L_52	Idref312BCEF1-244	BC3DH	Year 01	CIAT-Cali-Colombia	1	2	3	20	11	11.78	39	0	204	3.54
	L_52	Idref312BCEF1-244	BC3DH	Year 01	CIAT-Cali-Colombia	1	3	1	20	11	11.49	37	0	204	3.36
	L_52	Idref312BCEF1-244	BC3DH	Year 01	CIAT-Cali-Colombia	1	3	2	20.7	13	9.77	32	0	191	2.46
	L_52	Idref312BCEF1-244	BC3DH	Year 01	CIAT-Cali-Colombia	1	3	3	18.5	10	9.02	23	0	139	2.3
	L_52	Idref312BCEF1-244	BC3DH	Year 01	CIAT-Cali-Colombia	2	1	1	23.3	12	11.73	35	0	190	2.91
	L_52	Idref312BCEF1-244	BC3DH	Year 01	CIAT-Cali-Colombia	2	1	2	26	16	10.82	39	0	210	2.43
	L_52	Idref312BCEF1-244	BC3DH	Year 01	CIAT-Cali-Colombia	2	1	3	24	14	11.05	41	0	220	2.92
	L_52	Idref312BCEF1-244	BC3DH	Year 01	CIAT-Cali-Colombia	2	2	1	23	12	12.41	38	0	218	3.16
	L_52	Idref312BCEF1-244	BC3DH	Year 01	CIAT-Cali-Colombia	2	2	2	22	14	11.43	43	0	219	3.07
	L_52	Idref312BCEF1-244	BC3DH	Year 01	CIAT-Cali-Colombia	2	2	3	25	15	13.11	54	0	285	3.6
	L_52	Idref312BCEF1-244	BC3DH	Year 01	CIAT-Cali-Colombia	2	3	1	23.5	14	12.79	53	0	276	3.78
	L_52	Idref312BCEF1-244	BC3DH	Year 01	CIAT-Cali-Colombia	2	3	2	25	14	10.59	38	0	206	2.71
	L_52	Idref312BCEF1-244	BC3DH	Year 01	CIAT-Cali-Colombia	2	3	3	23	12	11.93	34	0	191	2.83
	L_53	Idref312BCEF1-244	BC3DH	Year 01	CIAT-Cali-Colombia	1	3	2	15.7	11	11.15	34	0	190	3.09
	L_53	Idref312BCEF1-251	BC3DH	Year 01	CIAT-Cali-Colombia	1	1	1	20.1	15	10.77	47	0	272	3.13
	L_53	Idref312BCEF1-251	BC3DH	Year 01	CIAT-Cali-Colombia	1	1	2	19.5	15	10.16	31	0	193	2.06
	L_53	Idref312BCEF1-251	BC3DH	Year 01	CIAT-Cali-Colombia	1	1	3	20.3	16	9.22	23	0	175	1.43
	L_53	Idref312BCEF1-251	BC3DH	Year 01	CIAT-Cali-Colombia	1	2	1	19	10	10.46	28	0	169	2.8
	L_53	Idref312BCEF1-251	BC3DH	Year 01	CIAT-Cali-Colombia	1	2	2	17.3	15	10.05	33	0	195	2.2
	L_53	Idref312BCEF1-251	BC3DH	Year 01	CIAT-Cali-Colombia	1	2	3	17.2	11	10.89	24	0	145	2.18
	L_53	Idref312BCEF1-251	BC3DH	Year 01	CIAT-Cali-Colombia	1	3	1	21.5	14	10.14	37	0	228	2.64
	L_53	Idref312BCEF1-251	BC3DH	Year 01	CIAT-Cali-Colombia	1	3	3	20.1	15	10.53	37	0	213	2.46
	L_53	Idref312BCEF1-251	BC3DH	Year 01	CIAT-Cali-Colombia	2	1	1	22	16	9.78	44	0	264	2.75
	L_53	Idref312BCEF1-251	BC3DH	Year 01	CIAT-Cali-Colombia	2	1	2	21	13	10.11	37	0	220	2.84
	L_53	Idref312BCEF1-251	BC3DH	Year 01	CIAT-Cali-Colombia	2	1	3	21.7	16	10.23	44	0	249	2.75
	L_53	Idref312BCEF1-251	BC3DH	Year 01	CIAT-Cali-Colombia	2	2	1	22.5	14	9.9	38	0	221	2.71
	L_53	Idref312BCEF1-251	BC3DH	Year 01	CIAT-Cali-Colombia	2	2	2	20.6	13	10.05	39	0	214	3
	L_53	Idref312BCEF1-251	BC3DH	Year 01	CIAT-Cali-Colombia	2	2	3	22.3	15	10.95	47	0	267	3.13
	L_53	Idref312BCEF1-251	BC3DH	Year 01	CIAT-Cali-Colombia	2	3	1	24.7	16	10.06	39	0	247	2.43
	L_53	Idref312BCEF1-251	BC3DH	Year 01	CIAT-Cali-Colombia	2	3	2	21.5	14	11.27	46	0	261	3.28
	L_53	Idref312BCEF1-251	BC3DH	Year 01	CIAT-Cali-Colombia	2	3	3	22.6	16	11.43	54	1	326	3.37
	L_54	Idref312BCEF1-251	BC3DH	Year 01	CIAT-Cali-Colombia	1	3	1	15.2	8	12.9	29	0	156	3.62
	L_54	Idref312BCEF1-254	BC3DH	Year 01	CIAT-Cali-Colombia	1	1	1	21.3	13	11.67	47	0	268	3.61
	L_54	Idref312BCEF1-254	BC3DH	Year 01	CIAT-Cali-Colombia	1	1	2	21	12	11.16	35	0	188	2.91
	L_54	Idref312BCEF1-254	BC3DH	Year 01	CIAT-Cali-Colombia	1	1	3	18.6	11	13.37	35	0	197	3.18
	L_54	Idref312BCEF1-254	BC3DH	Year 01	CIAT-Cali-Colombia	1	2	1	17	10	11.74	35	0	188	3.5
	L_54	Idref312BCEF1-254	BC3DH	Year 01	CIAT-Cali-Colombia	1	2	2	17.5	10	9.5	26	0	126	2.6
	L_54	Idref312BCEF1-254	BC3DH	Year 01	CIAT-Cali-Colombia	1	2	3	18.8	10	10.52	29	0	145	2.9
	L_54	Idref312BCEF1-254	BC3DH	Year 01	CIAT-Cali-Colombia	1	3	2	18.5	9	11.7	35	0	174	3.88
	L_54	Idref312BCEF1-254	BC3DH	Year 01	CIAT-Cali-Colombia	1	3	3	16.6	10	10.55	28	0	142	2.8
	L_54	Idref312BCEF1-254	BC3DH	Year 01	CIAT-Cali-Colombia	2	1	1	21.3	13	11.52	43	1	257	3.30
	L_54	Idref312BCEF1-254	BC3DH	Year 01	CIAT-Cali-Colombia	2	1	2	20.2	12	10.75	32	0	196	2.66
	L_54	Idref312BCEF1-254	BC3DH	Year 01	CIAT-Cali-Colombia	2	1	3	21.3	15	10.09	45	0	270	3
	L_54	Idref312BCEF1-254	BC3DH	Year 01	CIAT-Cali-Colombia	2	2	1	18.7	14	9.67	35	0	199	2.5
	L_54	Idref312BCEF1-254	BC3DH	Year 01	CIAT-Cali-Colombia	2	2	2	18.1	11	9.58	28	0	162	2.54
	L_54	Idref312BCEF1-254	BC3DH	Year 01	CIAT-Cali-Colombia	2	2	3	18.2	10	10.31	28	0	156	2.8
	L_54	Idref312BCEF1-254	BC3DH	Year 01	CIAT-Cali-Colombia	2	3	1	21.7	13	10.26	29	0	184	2.23
	L_54	Idref312BCEF1-254	BC3DH	Year 01	CIAT-Cali-Colombia	2	3	2	19.9	14	10.16	37	0	217	2.64
	L_54	Idref312BCEF1-254	BC3DH	Year 01	CIAT-Cali-Colombia	2	3	3	19.9	13	10.84	32	0	188	2.46
	L_55	Idref312BCEF1-254	BC3DH	Year 01	CIAT-Cali-Colombia	1	1	2	13.7	9	10.04	23	0	129	2.55
	L_55	Idref312BCEF1-255	BC3DH	Year 01	CIAT-Cali-Colombia	1	1	1	17.5	10	9.92	28	0	146	2.8
	L_55	Idref312BCEF1-255	BC3DH	Year 01	CIAT-Cali-Colombia	1	2	1	16.3	11	8.72	23	0	139	2.09
	L_55	Idref312BCEF1-255	BC3DH	Year 01	CIAT-Cali-Colombia	1	2	2	16	12	8.12	23	0	145	1.91
	L_55	Idref312BCEF1-255	BC3DH	Year 01	CIAT-Cali-Colombia	1	2	3	15	11	7.56	14	0	106	1.27
	L_55	Idref312BCEF1-255	BC3DH	Year 01	CIAT-Cali-Colombia	1	3	1	14.2	12	7.24	16	0	126	1.33
	L_55	Idref312BCEF1-255	BC3DH	Year 01	CIAT-Cali-Colombia	1	3	1	16.3	10	9.32	22	0	131	2.2
	L_55	Idref312BCEF1-255	BC3DH	Year 01	CIAT-Cali-Colombia	1	3	2	14.5	10	6.99	14	0	96	1.4
	L_55	Idref312BCEF1-255	BC3DH	Year 01	CIAT-Cali-Colombia	1	3	3	13.7	9	8.81	17	0	108	1.88
	L_55	Idref312BCEF1-255	BC3DH	Year 01	CIAT-Cali-Colombia	2	1	1	16.2	13	11.38	27	0	168	2.07
	L_55	Idref312BCEF1-255	BC3DH	Year 01	CIAT-Cali-Colombia	2	1	2	15	12	9.44	20	0	137	1.66
	L_55	Idref312BCEF1-255	BC3DH	Year 01	CIAT-Cali-Colombia	2	1	3	16	12	10.23	20	0	137	1.66
	L_55	Idref312BCEF1-255	BC3DH	Year 01	CIAT-Cali-Colombia	2	2	1	18	13	9.68	22	0	143	1.69
	L_55	Idref312BCEF1-255	BC3DH	Year 01	CIAT-Cali-Colombia	2	2	2	20	11	8.33	13	0	90	1.18
	L_55	Idref312BCEF1-255	BC3DH	Year 01	CIAT-Cali-Colombia	2	2	3	14	10	8.84	10	0	97	1
	L_55	Idref312BCEF1-255	BC3DH	Year 01	CIAT-Cali-Colombia	2	3	1	16.8	11	9.99	18	0	119	1.63
	L_55	Idref312BCEF1-255	BC3DH	Year 01	CIAT-Cali-Colombia	2	3	2	14	12	8.55	15	0	113	1.25
	L_55	Idref312BCEF1-255	BC3DH	Year 01	CIAT-Cali-Colombia	2	3	3	13.8	10	8.27	10	0	91	1
	L_56	Idref312BCEF1-255	BC3DH	Year 01	CIAT-Cali-Colombia	1	2	1	17.5	12	9.42	25	0	152	2.08
	L_56	Idref312BCEF1-261	BC3DH	Year 01	CIAT-Cali-Colombia	1	1	1	20.8	11	10.99	25	0	156	2.27
	L_56	Idref312BCEF1-261	BC3DH	Year 01	CIAT-Cali-Colombia	1	1	2	19.3	12	9.97	19	0	139	1.58
	L_56	Idref312BCEF1-261	BC3DH	Year 01	CIAT-Cali-Colombia	1	1	3	19.5	11	8.88	20	0	135	1.81
	L_56	Idref312BCEF1-261	BC3DH	Year 01	CIAT-Cali-Colombia	1	2	2	20.9	14	8.63	24	0	151	1.71
	L_56	Idref312BCEF1-261	BC3DH	Year 01	CIAT-Cali-Colombia	1	2	3	17.8	12	9.29	24	0	149	2
	L_56	Idref312BCEF1-261	BC3DH	Year 01	CIAT-Cali-Colombia	1	3	1	18.9	13	8.77	15	0	129	1.15
	L_56	Idref312BCEF1-261	BC3DH	Year 01	CIAT-Cali-Colombia	1	3	2	18.5	15	9.78	26	0	183	1.73
	L_56	Idref312BCEF1-261	BC3DH	Year 01	CIAT-Cali-Colombia	1	3	3	21.1	12	10.58	27	1	164	2.25
	L_56	Idref312BCEF1-261	BC3DH	Year 01	CIAT-Cali-Colombia	2	1	1	21.7	14	11.26	33	0	196	2.35
	L_56	Idref312BCEF1-261	BC3DH	Year 01	CIAT-Cali-Colombia	2	1	2	20	12	10.83	24	0	157	2
	L_56	Idref312BCEF1-261	BC3DH	Year 01	CIAT-Cali-Colombia	2	1	3	21	13	10.86	26	0	162	2
	L_56	Idref312BCEF1-261	BC3DH	Year 01	CIAT-Cali-Colombia	2	2	1	20.7	13	11.12	24	0	151	1.84
	L_56	Idref312BCEF1-261	BC3DH	Year 01	CIAT-Cali-Colombia	2	2	2	19.5	15	9.17	16	0	142	1.06
	L_56	Idref312BCEF1-261	BC3DH	Year 01	CIAT-Cali-Colombia	2	2	3	20	13	10.5	21	0	148	1.61
	L_56	Idref312BCEF1-261	BC3DH	Year 01	CIAT-Cali-Colombia	2	3	1	19	11	10.74	24	0	145	2.18
	L_56	Idref312BCEF1-261	BC3DH	Year 01	CIAT-Cali-Colombia	2	3	2	18	12	10.88	24	0	151	2
	L_56	Idref312BCEF1-261	BC3DH	Year 01	CIAT-Cali-Colombia	2	3	3	20	13	10.72	28	0	167	2.15
	L_57	Idref312BCEF1-261	BC3DH	Year 01	CIAT-Cali-Colombia	1	1	2	14.1	12	8.84	26	0	155	2.16
	L_57	Idref312BCEF1-273	BC3DH	Year 01	CIAT-Cali-Colombia	1	1	1	19.1	13	10.32	46	0	236	3.53
	L_57	Idref312BCEF1-273	BC3DH	Year 01	CIAT-Cali-Colombia	1	1	3	18.6	12	9.01	27	0	151	2.25
	L_57	Idref312BCEF1-273	BC3DH	Year 01	CIAT-Cali-Colombia	1	2	1	15.8	12	10.62	32	0	184	2.66
	L_57	Idref312BCEF1-273	BC3DH	Year 01	CIAT-Cali-Colombia	1	2	2	15.3	12	9.66	26	0	151	2.16
	L_57	Idref312BCEF1-273	BC3DH	Year 01	CIAT-Cali-Colombia	1	2	3	16	13	9.03	15	0	128	1.15
	L_57	Idref312BCEF1-273	BC3DH	Year 01	CIAT-Cali-Colombia	1	3	1	16	11	10.18	33	0	171	3
	L_57	Idref312BCEF1-273	BC3DH	Year 01	CIAT-Cali-Colombia	1	3	2	17.2	14	9.57	29	0	177	2.07
	L_57	Idref312BCEF1-273	BC3DH	Year 01	CIAT-Cali-Colombia	1	3	3	17.3	13	10.96	40	0	210	3.07
	L_57	Idref312BCEF1-273	BC3DH	Year 01	CIAT-Cali-Colombia	2	1	1	17.5	12	10.98	29	0	165	2.41
	L_57	Idref312BCEF1-273	BC3DH	Year 01	CIAT-Cali-Colombia	2	1	2	20	14	12.89	57	0	307	4.07
	L_57	Idref312BCEF1-273	BC3DH	Year 01	CIAT-Cali-Colombia	2	1	3	17.5	12	10.54	33	0	181	2.75
	L_57	Idref312BCEF1-273	BC3DH	Year 01	CIAT-Cali-Colombia	2	2	1	15	12	9.64	20	0	130	1.66
	L_57	Idref312BCEF1-273	BC3DH	Year 01	CIAT-Cali-Colombia	2	2	2	20.5	14	12.13	55	0	287	3.92
	L_57	Idref312BCEF1-273	BC3DH	Year 01	CIAT-Cali-Colombia	2	2	3	18	13	10.47	30	0	180	2.30
	L_57	Idref312BCEF1-273	BC3DH	Year 01	CIAT-Cali-Colombia	2	3	1	20	12	11.47	33	0	178	2.75
	L_57	Idref312BCEF1-273	BC3DH	Year 01	CIAT-Cali-Colombia	2	3	2	18.2	12	12.32	38	0	193	3.16
	L_57	Idref312BCEF1-273	BC3DH	Year 01	CIAT-Cali-Colombia	2	3	3	22	13	11.22	43	0	222	3.30
	L_58	Idref312BCEF1-273	BC3DH	Year 01	CIAT-Cali-Colombia	1	3	1	14.6	9	11.12	25	0	144	2.77
	L_58	Idref312BCEF1-275	BC3DH	Year 01	CIAT-Cali-Colombia	1	1	1	21.8	14	11.46	55	0	286	3.92
	L_58	Idref312BCEF1-275	BC3DH	Year 01	CIAT-Cali-Colombia	1	1	2	18.1	12	11.43	40	1	231	3.33
	L_58	Idref312BCEF1-275	BC3DH	Year 01	CIAT-Cali-Colombia	1	1	3	19.2	16	10	49	0	277	3.06
	L_58	Idref312BCEF1-275	BC3DH	Year 01	CIAT-Cali-Colombia	1	2	1	16.3	12	9.49	30	0	183	2.5
	L_58	Idref312BCEF1-275	BC3DH	Year 01	CIAT-Cali-Colombia	1	2	2	17.7	11	10.17	31	0	169	2.81
	L_58	Idref312BCEF1-275	BC3DH	Year 01	CIAT-Cali-Colombia	1	2	3	15.8	13	10.15	33	0	191	2.53
	L_58	Idref312BCEF1-275	BC3DH	Year 01	CIAT-Cali-Colombia	1	3	2	16.5	13	9.85	32	0	193	2.46
	L_58	Idref312BCEF1-275	BC3DH	Year 01	CIAT-Cali-Colombia	1	3	3	16.9	13	9.88	28	0	171	2.15
	L_58	Idref312BCEF1-275	BC3DH	Year 01	CIAT-Cali-Colombia	2	1	1	19.8	15	11.13	38	0	231	2.53
	L_58	Idref312BCEF1-275	BC3DH	Year 01	CIAT-Cali-Colombia	2	1	2	16	11	12.08	32	0	179	2.90
	L_58	Idref312BCEF1-275	BC3DH	Year 01	CIAT-Cali-Colombia	2	1	3	20	13	11.16	36	0	216	2.76
	L_58	Idref312BCEF1-275	BC3DH	Year 01	CIAT-Cali-Colombia	2	2	1	15	13	10.45	23	0	161	1.76
	L_58	Idref312BCEF1-275	BC3DH	Year 01	CIAT-Cali-Colombia	2	2	2	16	11	11.55	26	0	166	2.36
	L_58	Idref312BCEF1-275	BC3DH	Year 01	CIAT-Cali-Colombia	2	2	3	19.5	12	11.46	42	0	235	3.5
	L_58	Idref312BCEF1-275	BC3DH	Year 01	CIAT-Cali-Colombia	2	3	1	16.4	12	11.83	38	0	218	3.16
	L_58	Idref312BCEF1-275	BC3DH	Year 01	CIAT-Cali-Colombia	2	3	2	15	11	9.86	20	0	124	1.81
	L_58	Idref312BCEF1-275	BC3DH	Year 01	CIAT-Cali-Colombia	2	3	3	16.5	12	10.67	28	0	167	2.33
	L_59	Idref312BCEF1-275	BC3DH	Year 01	CIAT-Cali-Colombia	1	1	3	17.8	12	9.51	34	0	176	2.83
	L_59	Idref312BCEF1-296	BC3DH	Year 01	CIAT-Cali-Colombia	1	1	1	22	10	10.53	32	0	155	3.2
	L_59	Idref312BCEF1-296	BC3DH	Year 01	CIAT-Cali-Colombia	1	1	2	18.2	14	10.66	41	0	211	2.92
	L_59	Idref312BCEF1-296	BC3DH	Year 01	CIAT-Cali-Colombia	1	2	1	22	13	9.48	33	0	185	2.53
	L_59	Idref312BCEF1-296	BC3DH	Year 01	CIAT-Cali-Colombia	1	2	2	19.7	13	9.65	26	0	158	2
	L_59	Idref312BCEF1-296	BC3DH	Year 01	CIAT-Cali-Colombia	1	2	3	20	15	9.87	40	0	214	2.66
	L_59	Idref312BCEF1-296	BC3DH	Year 01	CIAT-Cali-Colombia	1	3	1	20.9	13	10.4	37	0	203	2.84
	L_59	Idref312BCEF1-296	BC3DH	Year 01	CIAT-Cali-Colombia	1	3	2	22	16	9.74	34	0	202	2.12
	L_59	Idref312BCEF1-296	BC3DH	Year 01	CIAT-Cali-Colombia	1	3	3	21.2	14	11.7	45	0	250	3.21
	L_59	Idref312BCEF1-296	BC3DH	Year 01	CIAT-Cali-Colombia	2	1	1	22	14	11.16	35	0	187	2.5
	L_59	Idref312BCEF1-296	BC3DH	Year 01	CIAT-Cali-Colombia	2	1	2	22	13	12.38	48	0	248	3.69
	L_59	Idref312BCEF1-296	BC3DH	Year 01	CIAT-Cali-Colombia	2	1	3	21	12	10.62	30	0	167	2.5
	L_59	Idref312BCEF1-296	BC3DH	Year 01	CIAT-Cali-Colombia	2	2	1	20	12	12.27	38	0	203	3.16
	L_59	Idref312BCEF1-296	BC3DH	Year 01	CIAT-Cali-Colombia	2	2	2	18	12	9.47	14	0	115	1.16
	L_59	Idref312BCEF1-296	BC3DH	Year 01	CIAT-Cali-Colombia	2	2	3	21	15	11.15	46	0	240	3.06
	L_59	Idref312BCEF1-296	BC3DH	Year 01	CIAT-Cali-Colombia	2	3	1	20.5	13	11.55	38	0	222	2.92
	L_59	Idref312BCEF1-296	BC3DH	Year 01	CIAT-Cali-Colombia	2	3	2	21	13	11.72	38	0	214	2.92
	L_59	Idref312BCEF1-296	BC3DH	Year 01	CIAT-Cali-Colombia	2	3	3	21	14	12.06	49	0	251	3.5
	L_60	Idref312BCEF1-22	BC3DH	Year 01	CIAT-Cali-Colombia	1	2	1	15.4	8	11.23	33	0	155	4.12
	L_60	Idref312BCEF1-301	BC3DH	Year 01	CIAT-Cali-Colombia	1	1	1	19.1	14	9.9	35	0	202	2.5
	L_60	Idref312BCEF1-301	BC3DH	Year 01	CIAT-Cali-Colombia	1	1	3	20	11	11.49	37	0	204	3.36
	L_60	Idref312BCEF1-301	BC3DH	Year 01	CIAT-Cali-Colombia	2	1	1	20	15	9.77	14	0	146	0.93
	L_60	Idref312BCEF1-301	BC3DH	Year 01	CIAT-Cali-Colombia	2	1	2	20.5	13	11.35	38	0	205	2.92
	L_60	Idref312BCEF1-301	BC3DH	Year 01	CIAT-Cali-Colombia	2	1	3	17.5	12	10.23	29	0	157	2.41
	Os_CAIAPO	Os_CAIAPO	Os_CAIAPO	Year 01	CIAT-Cali-Colombia	1	1	1	18.4	14	11.11	53	0	261	3.78
	Os_CAIAPO	Os_CAIAPO	Os_CAIAPO	Year 01	CIAT-Cali-Colombia	1	1	1	17.4	13	10.62	28	0	172	2.15
	Os_CAIAPO	Os_CAIAPO	Os_CAIAPO	Year 01	CIAT-Cali-Colombia	1	1	2	19	15	10.38	48	0	239	3.2
	Os_CAIAPO	Os_CAIAPO	Os_CAIAPO	Year 01	CIAT-Cali-Colombia	1	1	2	18	11	9.89	34	0	189	3.09
	Os_CAIAPO	Os_CAIAPO	Os_CAIAPO	Year 01	CIAT-Cali-Colombia	1	1	3	18	16	10.78	56	0	291	3.5
	Os_CAIAPO	Os_CAIAPO	Os_CAIAPO	Year 01	CIAT-Cali-Colombia	1	1	3	19	12	11.13	34	0	196	2.83
	Os_CAIAPO	Os_CAIAPO	Os_CAIAPO	Year 01	CIAT-Cali-Colombia	1	2	1	17	11	10.05	31	0	175	2.81
	Os_CAIAPO	Os_CAIAPO	Os_CAIAPO	Year 01	CIAT-Cali-Colombia	1	2	1	19	11	11.18	31	1	188	2.81
	Os_CAIAPO	Os_CAIAPO	Os_CAIAPO	Year 01	CIAT-Cali-Colombia	1	2	2	17	13	10.8	29	0	177	2.23
	Os_CAIAPO	Os_CAIAPO	Os_CAIAPO	Year 01	CIAT-Cali-Colombia	1	2	2	19	13	11.19	40	0	214	3.07
	Os_CAIAPO	Os_CAIAPO	Os_CAIAPO	Year 01	CIAT-Cali-Colombia	1	2	3	18.8	11	12.07	38	0	223	3.45
	Os_CAIAPO	Os_CAIAPO	Os_CAIAPO	Year 01	CIAT-Cali-Colombia	1	2	3	16.5	11	9.74	29	0	171	2.63
	Os_CAIAPO	Os_CAIAPO	Os_CAIAPO	Year 01	CIAT-Cali-Colombia	1	3	1	23	13	12.85	44	0	247	3.38
	Os_CAIAPO	Os_CAIAPO	Os_CAIAPO	Year 01	CIAT-Cali-Colombia	1	3	1	19	12	11.65	32	0	186	2.66
	Os_CAIAPO	Os_CAIAPO	Os_CAIAPO	Year 01	CIAT-Cali-Colombia	1	3	2	20	12	12.93	40	0	227	3.33
	Os_CAIAPO	Os_CAIAPO	Os_CAIAPO	Year 01	CIAT-Cali-Colombia	1	3	2	19	15	11.51	44	0	243	2.93
	Os_CAIAPO	Os_CAIAPO	Os_CAIAPO	Year 01	CIAT-Cali-Colombia	1	3	3	17.5	12	12.2	45	0	261	3.75
	Os_CAIAPO	Os_CAIAPO	Os_CAIAPO	Year 01	CIAT-Cali-Colombia	1	3	3	17	15	11.23	35	0	216	2.33
	Os_CAIAPO	Os_CAIAPO	Os_CAIAPO	Year 01	CIAT-Cali-Colombia	2	1	1	17	12	10.38	36	0	202	3
	Os_CAIAPO	Os_CAIAPO	Os_CAIAPO	Year 01	CIAT-Cali-Colombia	2	1	1	18	12	11.79	39	1	209	3.25
	Os_CAIAPO	Os_CAIAPO	Os_CAIAPO	Year 01	CIAT-Cali-Colombia	2	1	2	18.2	12	10.98	37	0	211	3.08
	Os_CAIAPO	Os_CAIAPO	Os_CAIAPO	Year 01	CIAT-Cali-Colombia	2	1	2	16.5	9	11.44	26	0	149	2.88
	Os_CAIAPO	Os_CAIAPO	Os_CAIAPO	Year 01	CIAT-Cali-Colombia	2	1	3	14	10	10.11	25	0	140	2.5
	Os_CAIAPO	Os_CAIAPO	Os_CAIAPO	Year 01	CIAT-Cali-Colombia	2	2	1	17	16	11.09	52	0	282	3.25
	Os_CAIAPO	Os_CAIAPO	Os_CAIAPO	Year 01	CIAT-Cali-Colombia	2	2	1	17	12	10.78	31	0	187	2.58
	Os_CAIAPO	Os_CAIAPO	Os_CAIAPO	Year 01	CIAT-Cali-Colombia	2	2	2	18	16	10.11	42	0	233	2.62
	Os_CAIAPO	Os_CAIAPO	Os_CAIAPO	Year 01	CIAT-Cali-Colombia	2	2	2	14	10	8.29	15	0	98	1.5
	Os_CAIAPO	Os_CAIAPO	Os_CAIAPO	Year 01	CIAT-Cali-Colombia	2	2	3	15	9	11.19	33	0	175	3.66
	Os_CAIAPO	Os_CAIAPO	Os_CAIAPO	Year 01	CIAT-Cali-Colombia	2	2	3	13.2	9	11.03	24	0	133	2.66
	Os_CAIAPO	Os_CAIAPO	Os_CAIAPO	Year 01	CIAT-Cali-Colombia	2	3	1	17.5	11	11.1	35	0	185	3.18
	Os_CAIAPO	Os_CAIAPO	Os_CAIAPO	Year 01	CIAT-Cali-Colombia	2	3	1	19	9	12.8	33	0	189	3.66
	Os_CAIAPO	Os_CAIAPO	Os_CAIAPO	Year 01	CIAT-Cali-Colombia	2	3	2	21.2	13	12.18	41	0	222	3.15
	Os_CAIAPO	Os_CAIAPO	Os_CAIAPO	Year 01	CIAT-Cali-Colombia	2	3	2	13	10	9.41	18	0	112	1.8
	Os_CAIAPO	Os_CAIAPO	Os_CAIAPO	Year 01	CIAT-Cali-Colombia	2	3	3	17.5	11	12.07	41	0	221	3.72
	Os_CAIAPO	Os_CAIAPO	Os_CAIAPO	Year 01	CIAT-Cali-Colombia	2	3	3	14.2	8	12.21	24	0	138	3
	Os_CAIAPO	Os_CAIAPO	Os_CAIAPO	Year 01	CIAT-Cali-Colombia	2	1	3	13.8	11	10.58	28	0	164	2.54
	Os_MG12	Os_MG12	Os_MG12	Year 01	CIAT-Cali-Colombia	2	2	3	10	7	12.93	12	0	94	1.71
	Os_MG12	Os_MG12	Os_MG12	Year 01	CIAT-Cali-Colombia	1	1	1	12	7	13.89	17	0	110	2.42
	Os_MG12	Os_MG12	Os_MG12	Year 01	CIAT-Cali-Colombia	1	1	1	14.5	8	11.05	11	0	92	1.37
	Os_MG12	Os_MG12	Os_MG12	Year 01	CIAT-Cali-Colombia	1	1	1	12	7	15.3	24	0	136	3.42
	Os_MG12	Os_MG12	Os_MG12	Year 01	CIAT-Cali-Colombia	1	1	1	9.2	7	13.66	15	0	100	2.14
	Os_MG12	Os_MG12	Os_MG12	Year 01	CIAT-Cali-Colombia	1	1	2	14.7	9	10.74	12	0	104	1.33
	Os_MG12	Os_MG12	Os_MG12	Year 01	CIAT-Cali-Colombia	1	1	2	11	7	10.76	12	0	80	1.71
	Os_MG12	Os_MG12	Os_MG12	Year 01	CIAT-Cali-Colombia	1	1	2	13.2	8	13.58	18	0	123	2.25
	Os_MG12	Os_MG12	Os_MG12	Year 01	CIAT-Cali-Colombia	1	1	2	15.5	8	12.24	12	0	99	1.5
	Os_MG12	Os_MG12	Os_MG12	Year 01	CIAT-Cali-Colombia	1	1	3	13	6	13.43	14	0	94	2.33
	Os_MG12	Os_MG12	Os_MG12	Year 01	CIAT-Cali-Colombia	1	1	3	10	7	10.7	12	0	83	1.71
	Os_MG12	Os_MG12	Os_MG12	Year 01	CIAT-Cali-Colombia	1	1	3	15	10	15.15	23	0	156	2.3
	Os_MG12	Os_MG12	Os_MG12	Year 01	CIAT-Cali-Colombia	1	1	3	13	9	11.19	14	0	110	1.55
	Os_MG12	Os_MG12	Os_MG12	Year 01	CIAT-Cali-Colombia	1	2	1	14	7	14.84	19	0	117	2.71
	Os_MG12	Os_MG12	Os_MG12	Year 01	CIAT-Cali-Colombia	1	2	1	11.7	7	10.27	6	0	66	0.85
	Os_MG12	Os_MG12	Os_MG12	Year 01	CIAT-Cali-Colombia	1	2	1	19.2	13	12.46	19	0	161	1.46
	Os_MG12	Os_MG12	Os_MG12	Year 01	CIAT-Cali-Colombia	1	2	1	9.8	7	10.36	8	0	78	1.14
	Os_MG12	Os_MG12	Os_MG12	Year 01	CIAT-Cali-Colombia	1	2	2	12.5	9	10.96	5	0	79	0.55
	Os_MG12	Os_MG12	Os_MG12	Year 01	CIAT-Cali-Colombia	1	2	2	15.2	9	10.96	11	0	102	1.22
	Os_MG12	Os_MG12	Os_MG12	Year 01	CIAT-Cali-Colombia	1	2	2	12.5	9	13.77	17	0	127	1.88
	Os_MG12	Os_MG12	Os_MG12	Year 01	CIAT-Cali-Colombia	1	2	2	18	11	13.11	20	0	148	1.81
	Os_MG12	Os_MG12	Os_MG12	Year 01	CIAT-Cali-Colombia	1	2	3	18	11	14.14	25	0	164	2.27
	Os_MG12	Os_MG12	Os_MG12	Year 01	CIAT-Cali-Colombia	1	2	3	12	7	11.43	9	0	78	1.28
	Os_MG12	Os_MG12	Os_MG12	Year 01	CIAT-Cali-Colombia	1	2	3	13	8	13.5	15	0	115	1.87
	Os_MG12	Os_MG12	Os_MG12	Year 01	CIAT-Cali-Colombia	1	2	3	15	9	11.42	15	0	107	1.66
	Os_MG12	Os_MG12	Os_MG12	Year 01	CIAT-Cali-Colombia	1	3	1	15	7	13.9	15	0	100	2.14
	Os_MG12	Os_MG12	Os_MG12	Year 01	CIAT-Cali-Colombia	1	3	1	14.7	7	13.79	16	0	110	2.28
	Os_MG12	Os_MG12	Os_MG12	Year 01	CIAT-Cali-Colombia	1	3	1	14.5	8	11.45	9	0	91	1.12
	Os_MG12	Os_MG12	Os_MG12	Year 01	CIAT-Cali-Colombia	1	3	1	13	7	9.76	7	0	69	1
	Os_MG12	Os_MG12	Os_MG12	Year 01	CIAT-Cali-Colombia	1	3	2	14.5	7	14.6	16	0	107	2.28
	Os_MG12	Os_MG12	Os_MG12	Year 01	CIAT-Cali-Colombia	1	3	2	18.2	10	14.27	20	0	152	2
	Os_MG12	Os_MG12	Os_MG12	Year 01	CIAT-Cali-Colombia	1	3	2	13.2	7	12.2	10	0	89	1.42
	Os_MG12	Os_MG12	Os_MG12	Year 01	CIAT-Cali-Colombia	1	3	2	18	10	13.3	21	0	146	2.1
	Os_MG12	Os_MG12	Os_MG12	Year 01	CIAT-Cali-Colombia	1	3	2	13.2	6	13.65	13	0	81	2.16
	Os_MG12	Os_MG12	Os_MG12	Year 01	CIAT-Cali-Colombia	1	3	3	17.5	9	12.84	17	0	123	1.88
	Os_MG12	Os_MG12	Os_MG12	Year 01	CIAT-Cali-Colombia	1	3	3	16.2	8	11.18	9	0	87	1.12
	Os_MG12	Os_MG12	Os_MG12	Year 01	CIAT-Cali-Colombia	1	3	3	16.8	11	13.52	22	0	156	2
	Os_MG12	Os_MG12	Os_MG12	Year 01	CIAT-Cali-Colombia	1	3	3	12	9	12.77	13	0	103	1.44
	Os_MG12	Os_MG12	Os_MG12	Year 01	CIAT-Cali-Colombia	2	1	1	19	12	13.13	16	0	148	1.33
	Os_MG12	Os_MG12	Os_MG12	Year 01	CIAT-Cali-Colombia	2	1	1	10.2	7	12.13	16	0	102	2.28
	Os_MG12	Os_MG12	Os_MG12	Year 01	CIAT-Cali-Colombia	2	1	1	12	8	15.08	21	0	137	2.62
	Os_MG12	Os_MG12	Os_MG12	Year 01	CIAT-Cali-Colombia	2	1	1	13	9	11.37	11	0	98	1.22
	Os_MG12	Os_MG12	Os_MG12	Year 01	CIAT-Cali-Colombia	2	1	2	13.7	9	12.91	16	0	120	1.77
	Os_MG12	Os_MG12	Os_MG12	Year 01	CIAT-Cali-Colombia	2	1	2	12	5	12.66	11	0	67	2.2
	Os_MG12	Os_MG12	Os_MG12	Year 01	CIAT-Cali-Colombia	2	1	2	14	8	13.59	19	0	121	2.37
	Os_MG12	Os_MG12	Os_MG12	Year 01	CIAT-Cali-Colombia	2	1	2	8.8	7	9.71	5	0	68	0.71
	Os_MG12	Os_MG12	Os_MG12	Year 01	CIAT-Cali-Colombia	2	1	3	16	10	10.59	10	0	104	1
	Os_MG12	Os_MG12	Os_MG12	Year 01	CIAT-Cali-Colombia	2	1	3	14.5	8	9.31	8	0	82	1
	Os_MG12	Os_MG12	Os_MG12	Year 01	CIAT-Cali-Colombia	2	1	3	14.7	10	14.01	20	0	137	2
	Os_MG12	Os_MG12	Os_MG12	Year 01	CIAT-Cali-Colombia	2	1	3	9.5	7	10.19	7	0	70	1
	Os_MG12	Os_MG12	Os_MG12	Year 01	CIAT-Cali-Colombia	2	2	1	17	8	11.73	9	0	88	1.12
	Os_MG12	Os_MG12	Os_MG12	Year 01	CIAT-Cali-Colombia	2	2	1	12	7	8.71	5	0	62	0.71
	Os_MG12	Os_MG12	Os_MG12	Year 01	CIAT-Cali-Colombia	2	2	1	15.5	9	13.38	15	0	118	1.66
	Os_MG12	Os_MG12	Os_MG12	Year 01	CIAT-Cali-Colombia	2	2	1	12	9	10.28	9	0	98	1
	Os_MG12	Os_MG12	Os_MG12	Year 01	CIAT-Cali-Colombia	2	2	2	11	7	14.01	18	0	115	2.57
	Os_MG12	Os_MG12	Os_MG12	Year 01	CIAT-Cali-Colombia	2	2	2	10	6	11.75	8	0	67	1.33
	Os_MG12	Os_MG12	Os_MG12	Year 01	CIAT-Cali-Colombia	2	2	2	17	9	15.19	21	0	142	2.33
	Os_MG12	Os_MG12	Os_MG12	Year 01	CIAT-Cali-Colombia	2	2	2	14	8	11.04	9	0	86	1.12
	Os_MG12	Os_MG12	Os_MG12	Year 01	CIAT-Cali-Colombia	2	2	3	14	9	10.03	10	0	89	1.11
	Os_MG12	Os_MG12	Os_MG12	Year 01	CIAT-Cali-Colombia	2	2	3	18	9	14.73	18	0	131	2
	Os_MG12	Os_MG12	Os_MG12	Year 01	CIAT-Cali-Colombia	2	2	3	15.5	9	11.57	15	0	110	1.66
	Os_MG12	Os_MG12	Os_MG12	Year 01	CIAT-Cali-Colombia	2	3	1	15	9	14	21	0	137	2.33
	Os_MG12	Os_MG12	Os_MG12	Year 01	CIAT-Cali-Colombia	2	3	1	13.2	7	10.39	9	0	81	1.28
	Os_MG12	Os_MG12	Os_MG12	Year 01	CIAT-Cali-Colombia	2	3	1	12.5	9	13.53	20	0	130	2.22
	Os_MG12	Os_MG12	Os_MG12	Year 01	CIAT-Cali-Colombia	2	3	1	14	8	10.55	12	0	90	1.5
	Os_MG12	Os_MG12	Os_MG12	Year 01	CIAT-Cali-Colombia	2	3	2	15	8	10.53	11	0	85	1.37
	Os_MG12	Os_MG12	Os_MG12	Year 01	CIAT-Cali-Colombia	2	3	2	15.5	9	13.13	16	0	117	1.77
	Os_MG12	Os_MG12	Os_MG12	Year 01	CIAT-Cali-Colombia	2	3	2	12	8	10.49	9	0	87	1.12
	Os_MG12	Os_MG12	Os_MG12	Year 01	CIAT-Cali-Colombia	2	3	3	14.8	8	12.03	19	1	132	2.37
	Os_MG12	Os_MG12	Os_MG12	Year 01	CIAT-Cali-Colombia	2	3	3	12	8	11.01	10	0	88	1.25
	Os_MG12	Os_MG12	Os_MG12	Year 01	CIAT-Cali-Colombia	2	3	3	14.5	8	13.61	18	0	119	2.25
	Os_MG12	Os_MG12	Os_MG12	Year 01	CIAT-Cali-Colombia	2	3	3	11.5	7	11.43	11	0	86	1.57
	Os_CAIAPO	CAIAPO	Os_CAIAPO	Year 02	CIAT-Cali-Colombia	1	1	1	25.9	17	13.1	61	0	251	3.59
	Os_CAIAPO	CAIAPO	Os_CAIAPO	Year 02	CIAT-Cali-Colombia	1	1	2	20.79	11	14.52	43	3	339	3.91
	Os_CAIAPO	CAIAPO	Os_CAIAPO	Year 02	CIAT-Cali-Colombia	1	1	3	22.45	14	13.48	50	4	256	3.57
	Os_CAIAPO	CAIAPO	Os_CAIAPO	Year 02	CIAT-Cali-Colombia	2	1	1	25.13	15	12.5	45	0	310	3
	Os_CAIAPO	CAIAPO	Os_CAIAPO	Year 02	CIAT-Cali-Colombia	2	1	2	25.27	15	13.3	48	0	318	3.2
	Os_CAIAPO	CAIAPO	Os_CAIAPO	Year 02	CIAT-Cali-Colombia	2	1	3	24.63	16	12.56	52	1	312	3.25
	Os_CAIAPO	CAIAPO	Os_CAIAPO	Year 02	CIAT-Cali-Colombia	3	1	1	26.12	15	13.67	54	3	300	3.6
	Os_CAIAPO	CAIAPO	Os_CAIAPO	Year 02	CIAT-Cali-Colombia	3	1	2	26.45	15	13.99	52	1	315	3.47
	Os_CAIAPO	CAIAPO	Os_CAIAPO	Year 02	CIAT-Cali-Colombia	3	1	3	24.88	14	13.76	53	4	362	3.79
	Os_CAIAPO	CAIAPO	Os_CAIAPO	Year 02	CIAT-Cali-Colombia	1	2	1	24.54	15	13.07	60	6	273	4
	Os_CAIAPO	CAIAPO	Os_CAIAPO	Year 02	CIAT-Cali-Colombia	1	2	2	25.65	14	13.07	52	2	349	3.71
	Os_CAIAPO	CAIAPO	Os_CAIAPO	Year 02	CIAT-Cali-Colombia	1	2	3	24.91	14	13.86	55	8	328	3.93
	Os_CAIAPO	CAIAPO	Os_CAIAPO	Year 02	CIAT-Cali-Colombia	2	2	1	20.26	14	13.21	53	5	366	3.79
	Os_CAIAPO	CAIAPO	Os_CAIAPO	Year 02	CIAT-Cali-Colombia	2	2	2	21.22	16	12.73	61	5	319	3.81
	Os_CAIAPO	CAIAPO	Os_CAIAPO	Year 02	CIAT-Cali-Colombia	2	2	3	20.92	17	12.01	59	3	292	3.47
	Os_CAIAPO	CAIAPO	Os_CAIAPO	Year 02	CIAT-Cali-Colombia	3	2	1	21.96	13	13.97	47	4	270	3.62
	Os_CAIAPO	CAIAPO	Os_CAIAPO	Year 02	CIAT-Cali-Colombia	3	2	2	22.13	13	13.42	45	0	318	3.46
	Os_CAIAPO	CAIAPO	Os_CAIAPO	Year 02	CIAT-Cali-Colombia	3	2	3	23.22	14	14.41	57	1	319	4.07
	Os_CAIAPO	CAIAPO	Os_CAIAPO	Year 02	CIAT-Cali-Colombia	1	3	1	22.22	15	13.41	56	4	297	3.73
	Os_CAIAPO	CAIAPO	Os_CAIAPO	Year 02	CIAT-Cali-Colombia	1	3	2	22.51	13	12.91	47	2	251	3.62
	Os_CAIAPO	CAIAPO	Os_CAIAPO	Year 02	CIAT-Cali-Colombia	1	3	3	21.31	12	14.03	44	0	320	3.67
	Os_CAIAPO	CAIAPO	Os_CAIAPO	Year 02	CIAT-Cali-Colombia	2	3	1	22.26	17	12.23	56	1	352	3.29
	Os_CAIAPO	CAIAPO	Os_CAIAPO	Year 02	CIAT-Cali-Colombia	2	3	2	23.92	18	12.18	60	2	232	3.33
	Os_CAIAPO	CAIAPO	Os_CAIAPO	Year 02	CIAT-Cali-Colombia	2	3	3	20.65	13	12.38	40	1	324	3.08
	Os_CAIAPO	CAIAPO	Os_CAIAPO	Year 02	CIAT-Cali-Colombia	3	3	1	23.02	16	12.14	54	2	306	3.38
	Os_CAIAPO	CAIAPO	Os_CAIAPO	Year 02	CIAT-Cali-Colombia	3	3	2	24.65	15	13.16	51	2	298	3.4
	Os_CAIAPO	CAIAPO	Os_CAIAPO	Year 02	CIAT-Cali-Colombia	3	3	3	21.82	14	12.84	49	0	325	3.5
	Os_CAIAPO	CAIAPO	Os_CAIAPO	Year 02	CIAT-Cali-Colombia	1	4	1	25.08	15	13.58	49	5	296	3.27
	Os_CAIAPO	CAIAPO	Os_CAIAPO	Year 02	CIAT-Cali-Colombia	1	4	2	21.7	13	14.38	50	1	344	3.85
	Os_CAIAPO	CAIAPO	Os_CAIAPO	Year 02	CIAT-Cali-Colombia	1	4	3	23.81	16	13.86	65	8	287	4.06
	Os_CAIAPO	CAIAPO	Os_CAIAPO	Year 02	CIAT-Cali-Colombia	2	4	1	20.36	15	12.7	55	0	298	3.67
	Os_CAIAPO	CAIAPO	Os_CAIAPO	Year 02	CIAT-Cali-Colombia	2	4	2	19.21	14	11.91	54	0	223	3.86
	Os_CAIAPO	CAIAPO	Os_CAIAPO	Year 02	CIAT-Cali-Colombia	2	4	3	21.46	13	11.78	38	0	338	2.92
	Os_CAIAPO	CAIAPO	Os_CAIAPO	Year 02	CIAT-Cali-Colombia	3	4	1	25.64	16	13.29	59	2	286	3.69
	Os_CAIAPO	CAIAPO	Os_CAIAPO	Year 02	CIAT-Cali-Colombia	3	4	2	26.11	14	13.64	49	2	248	3.5
	Os_CAIAPO	CAIAPO	Os_CAIAPO	Year 02	CIAT-Cali-Colombia	3	4	3	20.64	11	13.99	44	3	354	4
	Os_CAIAPO	CAIAPO	Os_CAIAPO	Year 02	CIAT-Cali-Colombia	1	5	1	24.52	17	12.67	61	2	302	3.59
	Os_CAIAPO	CAIAPO	Os_CAIAPO	Year 02	CIAT-Cali-Colombia	1	5	2	21.9	13	13.87	50	4	329	3.85
	Os_CAIAPO	CAIAPO	Os_CAIAPO	Year 02	CIAT-Cali-Colombia	1	5	3	19.26	14	12.79	59	1	318	4.21
	Os_CAIAPO	CAIAPO	Os_CAIAPO	Year 02	CIAT-Cali-Colombia	2	5	1	26.32	15	13.14	48	2	287	3.2
	Os_CAIAPO	CAIAPO	Os_CAIAPO	Year 02	CIAT-Cali-Colombia	2	5	2	23.48	13	13.79	50	3	230	3.85
	Os_CAIAPO	CAIAPO	Os_CAIAPO	Year 02	CIAT-Cali-Colombia	2	5	3	23.01	13	12.76	42	0	331	3.23
	Os_CAIAPO	CAIAPO	Os_CAIAPO	Year 02	CIAT-Cali-Colombia	3	5	1	22.57	15	12.91	52	4	214	3.47
	Os_CAIAPO	CAIAPO	Os_CAIAPO	Year 02	CIAT-Cali-Colombia	3	5	2	21.48	12	12.39	37	3	203	3.08
	Os_CAIAPO	CAIAPO	Os_CAIAPO	Year 02	CIAT-Cali-Colombia	3	5	3	17.88	11	11.21	38	0	266	3.45
	Os_CAIAPO	CAIAPO	Os_CAIAPO	Year 02	CIAT-Cali-Colombia	1	6	1	25.02	13	14.07	44	1	273	3.38
	Os_CAIAPO	CAIAPO	Os_CAIAPO	Year 02	CIAT-Cali-Colombia	1	6	2	25.83	14	13.78	47	3	321	3.36
	Os_CAIAPO	CAIAPO	Os_CAIAPO	Year 02	CIAT-Cali-Colombia	1	6	3	25.22	15	12.74	54	6	288	3.6
	Os_CAIAPO	CAIAPO	Os_CAIAPO	Year 02	CIAT-Cali-Colombia	2	6	1	24.37	15	12.3	51	0	226	3.4
	Os_CAIAPO	CAIAPO	Os_CAIAPO	Year 02	CIAT-Cali-Colombia	2	6	2	21.58	12	12.64	41	1	212	3.42
	Os_CAIAPO	CAIAPO	Os_CAIAPO	Year 02	CIAT-Cali-Colombia	2	6	3	21.64	11	12.5	34	0	273	3.09
	Os_CAIAPO	CAIAPO	Os_CAIAPO	Year 02	CIAT-Cali-Colombia	3	6	1	21.7	14	12.93	48	1	333	3.43
	Os_CAIAPO	CAIAPO	Os_CAIAPO	Year 02	CIAT-Cali-Colombia	3	6	2	24.75	16	13.16	50	1	267	3.13
	Os_CAIAPO	CAIAPO	Os_CAIAPO	Year 02	CIAT-Cali-Colombia	3	6	3	20.87	14	12.28	46	0	197	3.29
	Og_MG12	MG12	Og_MG12	Year 02	CIAT-Cali-Colombia	1	1	1	18.94	13	16.43	30	0	180	2.31
	Og_MG12	MG12	Og_MG12	Year 02	CIAT-Cali-Colombia	1	1	2	NA	15	12.4	23	0	197	1.53
	Og_MG12	MG12	Og_MG12	Year 02	CIAT-Cali-Colombia	1	1	3	17.79	13	14.53	27	0	190	2.08
	Og_MG12	MG12	Og_MG12	Year 02	CIAT-Cali-Colombia	2	1	1	NA	11	12.21	23	0	175	1.35
	Og_MG12	MG12	Og_MG12	Year 02	CIAT-Cali-Colombia	2	1	2	17.71	10	16.17	27	0	153	2.7
	Og_MG12	MG12	Og_MG12	Year 02	CIAT-Cali-Colombia	2	1	3	14.17	11	12.88	13	0	158	1.18
	Og_MG12	MG12	Og_MG12	Year 02	CIAT-Cali-Colombia	3	1	2	20.05	13	13.81	20	0	209	1.54
	Og_MG12	MG12	Og_MG12	Year 02	CIAT-Cali-Colombia	3	1	3	19.14	13	13.36	19	0	172	1.46
	Og_MG12	MG12	Og_MG12	Year 02	CIAT-Cali-Colombia	1	2	1	17.26	14	15.47	42	0	223	3
	Og_MG12	MG12	Og_MG12	Year 02	CIAT-Cali-Colombia	1	2	2	17.14	12	14.06	25	0	153	2.08
	Og_MG12	MG12	Og_MG12	Year 02	CIAT-Cali-Colombia	1	2	3	25.91	16	11.6	27	0	148	1.69
	Og_MG12	MG12	Og_MG12	Year 02	CIAT-Cali-Colombia	2	2	1	17.86	11	15.4	21	0	140	1.91
	Og_MG12	MG12	Og_MG12	Year 02	CIAT-Cali-Colombia	2	2	2	26.18	14	11.51	17	0	201	1.21
	Og_MG12	MG12	Og_MG12	Year 02	CIAT-Cali-Colombia	2	2	3	17.16	11	13.73	17	0	191	1.55
	Og_MG12	MG12	Og_MG12	Year 02	CIAT-Cali-Colombia	3	2	1	24.19	15	12.26	23	0	198	1.53
	Og_MG12	MG12	Og_MG12	Year 02	CIAT-Cali-Colombia	3	2	2	17.04	11	13.35	21	0	159	1.31
	Og_MG12	MG12	Og_MG12	Year 02	CIAT-Cali-Colombia	3	2	3	15.08	12	15.1	41	0	187	2.56
	Og_MG12	MG12	Og_MG12	Year 02	CIAT-Cali-Colombia	1	3	1	20.59	13	13.59	19	0	162	1.46
	Og_MG12	MG12	Og_MG12	Year 02	CIAT-Cali-Colombia	1	3	2	17.43	13	13.42	26	0	141	2
	Og_MG12	MG12	Og_MG12	Year 02	CIAT-Cali-Colombia	1	3	3	17.37	11	14.94	24	0	154	2.18
	Og_MG12	MG12	Og_MG12	Year 02	CIAT-Cali-Colombia	2	3	1	19.6	12	12.36	16	0	114	1.33
	Og_MG12	MG12	Og_MG12	Year 02	CIAT-Cali-Colombia	2	3	2	17.35	13	12.3	21	0	209	1.62
	Og_MG12	MG12	Og_MG12	Year 02	CIAT-Cali-Colombia	2	3	3	14.13	12	12.64	23	0	176	1.92
	Og_MG12	MG12	Og_MG12	Year 02	CIAT-Cali-Colombia	3	3	1	15.12	12	15.12	32	0	173	2.67
	Og_MG12	MG12	Og_MG12	Year 02	CIAT-Cali-Colombia	3	3	2	19.29	12	13.48	27	0	191	2.25
	Og_MG12	MG12	Og_MG12	Year 02	CIAT-Cali-Colombia	3	3	3	14.52	10	14.87	27	0	157	2.7
	Og_MG12	MG12	Og_MG12	Year 02	CIAT-Cali-Colombia	1	4	1	19.34	15	13.06	21	0	181	1.4
	Og_MG12	MG12	Og_MG12	Year 02	CIAT-Cali-Colombia	1	4	2	19.26	13	13.5	19	0	212	1.46
	Og_MG12	MG12	Og_MG12	Year 02	CIAT-Cali-Colombia	1	4	3	20.34	13	13.89	22	0	190	1.69
	Og_MG12	MG12	Og_MG12	Year 02	CIAT-Cali-Colombia	2	4	1	18.66	13	16.08	30	0	185	2.31
	Og_MG12	MG12	Og_MG12	Year 02	CIAT-Cali-Colombia	2	4	2	22.17	15	12.66	28	0	178	1.87
	Og_MG12	MG12	Og_MG12	Year 02	CIAT-Cali-Colombia	2	4	3	NA	12	11.94	26	0	164	1.63
	Og_MG12	MG12	Og_MG12	Year 02	CIAT-Cali-Colombia	3	4	1	19.21	11	13.76	17	0	154	1.13
	Og_MG12	MG12	Og_MG12	Year 02	CIAT-Cali-Colombia	3	4	2	17.92	13	14.37	21	0	187	1.62
	Og_MG12	MG12	Og_MG12	Year 02	CIAT-Cali-Colombia	3	4	3	15.72	12	14.42	20	0	180	1.67
	Og_MG12	MG12	Og_MG12	Year 02	CIAT-Cali-Colombia	1	5	1	16.66	15	15.94	29	0	162	1.93
	Og_MG12	MG12	Og_MG12	Year 02	CIAT-Cali-Colombia	1	5	2	15.62	12	14.03	26	0	163	2.17
	Og_MG12	MG12	Og_MG12	Year 02	CIAT-Cali-Colombia	1	5	3	19.16	14	12.41	26	0	199	1.86
	Og_MG12	MG12	Og_MG12	Year 02	CIAT-Cali-Colombia	2	5	1	22.4	14	13.73	19	0	159	1.36
	Og_MG12	MG12	Og_MG12	Year 02	CIAT-Cali-Colombia	2	5	2	NA	11	12.26	29	0	168	1.71
	Og_MG12	MG12	Og_MG12	Year 02	CIAT-Cali-Colombia	2	5	3	21.71	13	14.32	19	0	179	1.46
	Og_MG12	MG12	Og_MG12	Year 02	CIAT-Cali-Colombia	3	5	1	20.73	15	13.83	20	0	188	1.33
	Og_MG12	MG12	Og_MG12	Year 02	CIAT-Cali-Colombia	3	5	2	24.12	15	11.85	25	0	188	1.67
	Og_MG12	MG12	Og_MG12	Year 02	CIAT-Cali-Colombia	3	5	3	16.91	12	14.45	26	0	207	2.17
	Og_MG12	MG12	Og_MG12	Year 02	CIAT-Cali-Colombia	1	6	1	18.85	13	14.5	24	0	161	1.85
	Og_MG12	MG12	Og_MG12	Year 02	CIAT-Cali-Colombia	1	6	2	21.58	12	16.18	37	0	123	2.31
	Og_MG12	MG12	Og_MG12	Year 02	CIAT-Cali-Colombia	1	6	3	20.48	13	14.35	18	0	189	1.38
	Og_MG12	MG12	Og_MG12	Year 02	CIAT-Cali-Colombia	2	6	1	17.24	13	12.55	7	0	175	0.54
	Og_MG12	MG12	Og_MG12	Year 02	CIAT-Cali-Colombia	2	6	2	26.42	12	12.44	20	0	177	1.25
	Og_MG12	MG12	Og_MG12	Year 02	CIAT-Cali-Colombia	2	6	3	20.27	13	14.73	23	0	169	1.77
	Og_MG12	MG12	Og_MG12	Year 02	CIAT-Cali-Colombia	3	6	1	17.28	12	14.54	24	0	166	2
	Og_MG12	MG12	Og_MG12	Year 02	CIAT-Cali-Colombia	3	6	2	18.02	13	12.79	22	0	183	1.69
	Og_MG12	MG12	Og_MG12	Year 02	CIAT-Cali-Colombia	3	6	3	18.71	13	13.23	20	0	122	1.54
	L_10	Idref312BCEF1_49	BC3DH	Year 02	CIAT-Cali-Colombia	1	1	1	17.75	10	15.94	42	7	245	4.2
	L_10	Idref312BCEF1_49	BC3DH	Year 02	CIAT-Cali-Colombia	1	1	2	18.58	9	15.3	34	5	191	3.78
	L_10	Idref312BCEF1_49	BC3DH	Year 02	CIAT-Cali-Colombia	1	1	3	20.43	10	14.29	39	8	243	3.9
	L_10	Idref312BCEF1_49	BC3DH	Year 02	CIAT-Cali-Colombia	2	1	1	17.02	8	14.14	29	5	177	3.63
	L_10	Idref312BCEF1_49	BC3DH	Year 02	CIAT-Cali-Colombia	2	1	2	21.97	10	14.27	41	4	220	4.1
	L_10	Idref312BCEF1_49	BC3DH	Year 02	CIAT-Cali-Colombia	2	1	3	19.85	12	12.44	41	2	225	3.42
	L_10	Idref312BCEF1_49	BC3DH	Year 02	CIAT-Cali-Colombia	3	1	1	18.74	12	14.05	45	6	246	3.75
	L_10	Idref312BCEF1_49	BC3DH	Year 02	CIAT-Cali-Colombia	3	1	2	19.05	10	14.49	39	7	218	3.9
	L_10	Idref312BCEF1_49	BC3DH	Year 02	CIAT-Cali-Colombia	3	1	3	19.75	12	12.79	38	5	231	3.17
	L_10	Idref312BCEF1_49	BC3DH	Year 02	CIAT-Cali-Colombia	1	2	1	16.18	11	13.7	38	5	224	3.45
	L_10	Idref312BCEF1_49	BC3DH	Year 02	CIAT-Cali-Colombia	1	2	2	16.45	8	14.98	29	7	182	3.63
	L_10	Idref312BCEF1_49	BC3DH	Year 02	CIAT-Cali-Colombia	1	2	3	17.36	8	14.51	28	5	166	3.5
	L_10	Idref312BCEF1_49	BC3DH	Year 02	CIAT-Cali-Colombia	2	2	1	21.71	11	15.2	45	6	247	4.09
	L_10	Idref312BCEF1_49	BC3DH	Year 02	CIAT-Cali-Colombia	2	2	2	19.52	9	15.24	34	8	228	3.78
	L_10	Idref312BCEF1_49	BC3DH	Year 02	CIAT-Cali-Colombia	2	2	3	18.52	10	14.42	39	5	219	3.9
	L_10	Idref312BCEF1_49	BC3DH	Year 02	CIAT-Cali-Colombia	3	2	1	17.69	10	14.3	40	6	218	4
	L_10	Idref312BCEF1_49	BC3DH	Year 02	CIAT-Cali-Colombia	3	2	2	20.31	9	15.11	34	6	215	3.78
	L_10	Idref312BCEF1_49	BC3DH	Year 02	CIAT-Cali-Colombia	3	2	3	17.88	9	13.41	31	5	165	3.44
	L_10	Idref312BCEF1_49	BC3DH	Year 02	CIAT-Cali-Colombia	1	3	1	17.98	11	14.56	43	4	268	3.91
	L_10	Idref312BCEF1_49	BC3DH	Year 02	CIAT-Cali-Colombia	1	3	2	18.75	8	16	31	6	194	3.88
	L_10	Idref312BCEF1_49	BC3DH	Year 02	CIAT-Cali-Colombia	1	3	3	19.4	10	15.49	37	6	238	3.7
	L_10	Idref312BCEF1_49	BC3DH	Year 02	CIAT-Cali-Colombia	2	3	1	19.94	11	15.39	44	7	254	4
	L_10	Idref312BCEF1_49	BC3DH	Year 02	CIAT-Cali-Colombia	2	3	2	19.44	12	13.55	46	5	253	3.83
	L_10	Idref312BCEF1_49	BC3DH	Year 02	CIAT-Cali-Colombia	2	3	3	19.14	9	14.94	34	5	196	3.78
	L_10	Idref312BCEF1_49	BC3DH	Year 02	CIAT-Cali-Colombia	3	3	1	17.75	10	15.18	46	3	247	4.6
	L_10	Idref312BCEF1_49	BC3DH	Year 02	CIAT-Cali-Colombia	3	3	2	13.73	7	13.49	25	4	150	3.57
	L_10	Idref312BCEF1_49	BC3DH	Year 02	CIAT-Cali-Colombia	3	3	3	19.1	10	12.93	33	4	161	3.3
	L_46	Idref312BCEF1_210	BC3DH	Year 02	CIAT-Cali-Colombia	1	1	1	21.43	13	14.95	48	6	321	3.69
	L_46	Idref312BCEF1_210	BC3DH	Year 02	CIAT-Cali-Colombia	1	1	2	21.55	11	15.36	45	6	267	4.09
	L_46	Idref312BCEF1_210	BC3DH	Year 02	CIAT-Cali-Colombia	1	1	3	15.56	7	11.75	25	0	89	3.57
	L_46	Idref312BCEF1_210	BC3DH	Year 02	CIAT-Cali-Colombia	2	1	1	18.44	11	14.47	46	3	277	4.18
	L_46	Idref312BCEF1_210	BC3DH	Year 02	CIAT-Cali-Colombia	2	1	2	14.46	8	13.91	31	4	187	3.88
	L_46	Idref312BCEF1_210	BC3DH	Year 02	CIAT-Cali-Colombia	2	1	3	18.33	10	14.1	35	2	209	3.5
	L_46	Idref312BCEF1_210	BC3DH	Year 02	CIAT-Cali-Colombia	3	1	1	20.06	12	13.49	47	5	265	3.92
	L_46	Idref312BCEF1_210	BC3DH	Year 02	CIAT-Cali-Colombia	3	1	2	15.9	11	13.39	38	7	175	3.45
	L_46	Idref312BCEF1_210	BC3DH	Year 02	CIAT-Cali-Colombia	3	1	3	20.36	10	13.54	32	6	198	3.2
	L_46	Idref312BCEF1_210	BC3DH	Year 02	CIAT-Cali-Colombia	1	2	1	18.62	9	16.02	32	6	188	3.56
	L_46	Idref312BCEF1_210	BC3DH	Year 02	CIAT-Cali-Colombia	1	2	2	18.62	9	13.49	35	4	166	3.89
	L_46	Idref312BCEF1_210	BC3DH	Year 02	CIAT-Cali-Colombia	1	2	3	16.71	11	13.33	31	4	198	2.82
	L_46	Idref312BCEF1_210	BC3DH	Year 02	CIAT-Cali-Colombia	2	2	1	16.84	11	14.36	48	2	261	4.36
	L_46	Idref312BCEF1_210	BC3DH	Year 02	CIAT-Cali-Colombia	2	2	2	14.94	9	13.48	34	2	194	3.78
	L_46	Idref312BCEF1_210	BC3DH	Year 02	CIAT-Cali-Colombia	2	2	3	18.22	11	13.16	44	3	246	4
	L_46	Idref312BCEF1_210	BC3DH	Year 02	CIAT-Cali-Colombia	3	2	1	19.06	10	11.98	43	6	243	4.3
	L_46	Idref312BCEF1_210	BC3DH	Year 02	CIAT-Cali-Colombia	3	2	2	17.01	8	13.84	35	4	169	4.38
	L_46	Idref312BCEF1_210	BC3DH	Year 02	CIAT-Cali-Colombia	3	2	3	15.99	9	13.44	34	3	169	3.78
	L_46	Idref312BCEF1_210	BC3DH	Year 02	CIAT-Cali-Colombia	1	3	1	20.17	10	15.38	37	9	246	3.7
	L_46	Idref312BCEF1_210	BC3DH	Year 02	CIAT-Cali-Colombia	1	3	2	18.71	12	12.97	40	3	212	3.33
	L_46	Idref312BCEF1_210	BC3DH	Year 02	CIAT-Cali-Colombia	1	3	3	19.48	9	14.43	30	5	186	3.33
	L_46	Idref312BCEF1_210	BC3DH	Year 02	CIAT-Cali-Colombia	2	3	1	20.19	12	13.52	45	4	256	3.75
	L_46	Idref312BCEF1_210	BC3DH	Year 02	CIAT-Cali-Colombia	2	3	2	16.59	9	13.22	33	4	199	3.67
	L_46	Idref312BCEF1_210	BC3DH	Year 02	CIAT-Cali-Colombia	2	3	3	16.88	11	12.24	42	0	215	3.82
	L_46	Idref312BCEF1_210	BC3DH	Year 02	CIAT-Cali-Colombia	3	3	1	16.22	8	16.06	32	5	188	4
	L_46	Idref312BCEF1_210	BC3DH	Year 02	CIAT-Cali-Colombia	3	3	2	20.33	12	13.91	45	5	256	3.75
	L_46	Idref312BCEF1_210	BC3DH	Year 02	CIAT-Cali-Colombia	3	3	3	17.52	10	12.95	35	4	184	3.5
	L_42	Idref312BCEF1_202	BC3DH	Year 02	CIAT-Cali-Colombia	1	1	1	20.4	14	9.47	25	0	166	1.79
	L_42	Idref312BCEF1_202	BC3DH	Year 02	CIAT-Cali-Colombia	1	1	2	21.84	16	10.05	30	0	214	1.88
	L_42	Idref312BCEF1_202	BC3DH	Year 02	CIAT-Cali-Colombia	1	1	3	23.79	17	9.62	35	0	230	2.06
	L_42	Idref312BCEF1_202	BC3DH	Year 02	CIAT-Cali-Colombia	2	1	1	20.41	17	9.45	35	0	209	2.06
	L_42	Idref312BCEF1_202	BC3DH	Year 02	CIAT-Cali-Colombia	2	1	2	22.86	17	10.13	44	0	256	2.59
	L_42	Idref312BCEF1_202	BC3DH	Year 02	CIAT-Cali-Colombia	2	1	3	21.54	16	9.76	35	0	217	2.19
	L_42	Idref312BCEF1_202	BC3DH	Year 02	CIAT-Cali-Colombia	3	1	1	20.55	16	9.8	27	0	181	1.69
	L_42	Idref312BCEF1_202	BC3DH	Year 02	CIAT-Cali-Colombia	3	1	2	17.68	16	9.55	30	0	160	1.88
	L_42	Idref312BCEF1_202	BC3DH	Year 02	CIAT-Cali-Colombia	3	1	3	20.46	14	9.52	15	0	121	1.07
	L_42	Idref312BCEF1_202	BC3DH	Year 02	CIAT-Cali-Colombia	1	2	1	23.82	16	10.02	35	0	208	2.19
	L_42	Idref312BCEF1_202	BC3DH	Year 02	CIAT-Cali-Colombia	1	2	2	19.75	14	10.12	23	0	158	1.64
	L_42	Idref312BCEF1_202	BC3DH	Year 02	CIAT-Cali-Colombia	1	2	3	17.15	13	7.64	9	0	116	0.69
	L_42	Idref312BCEF1_202	BC3DH	Year 02	CIAT-Cali-Colombia	2	2	1	22.26	15	11.1	40	0	249	2.67
	L_42	Idref312BCEF1_202	BC3DH	Year 02	CIAT-Cali-Colombia	2	2	2	19.97	14	9.68	25	0	168	1.79
	L_42	Idref312BCEF1_202	BC3DH	Year 02	CIAT-Cali-Colombia	2	2	3	21.05	16	9.13	24	0	173	1.5
	L_42	Idref312BCEF1_202	BC3DH	Year 02	CIAT-Cali-Colombia	3	2	1	23.06	16	9.87	32	0	227	2
	L_42	Idref312BCEF1_202	BC3DH	Year 02	CIAT-Cali-Colombia	3	2	2	20.51	17	9.87	29	0	171	1.71
	L_42	Idref312BCEF1_202	BC3DH	Year 02	CIAT-Cali-Colombia	3	2	3	22.3	16	9.98	33	0	225	2.06
	L_42	Idref312BCEF1_202	BC3DH	Year 02	CIAT-Cali-Colombia	1	3	1	24.4	17	9.84	31	0	189	1.82
	L_42	Idref312BCEF1_202	BC3DH	Year 02	CIAT-Cali-Colombia	1	3	2	23.25	16	9.49	26	0	204	1.63
	L_42	Idref312BCEF1_202	BC3DH	Year 02	CIAT-Cali-Colombia	1	3	3	20.95	16	9.11	22	0	139	1.38
	L_42	Idref312BCEF1_202	BC3DH	Year 02	CIAT-Cali-Colombia	2	3	1	23.52	17	10.79	39	0	264	2.29
	L_42	Idref312BCEF1_202	BC3DH	Year 02	CIAT-Cali-Colombia	2	3	2	17.86	15	9.43	27	0	192	1.8
	L_42	Idref312BCEF1_202	BC3DH	Year 02	CIAT-Cali-Colombia	2	3	3	19.29	16	9.15	20	0	141	1.25
	L_42	Idref312BCEF1_202	BC3DH	Year 02	CIAT-Cali-Colombia	3	3	1	20.82	15	10.46	39	0	212	2.6
	L_42	Idref312BCEF1_202	BC3DH	Year 02	CIAT-Cali-Colombia	3	3	2	19.42	16	8.82	21	0	159	1.31
	L_42	Idref312BCEF1_202	BC3DH	Year 02	CIAT-Cali-Colombia	3	3	3	18.54	16	8.18	22	0	170	1.38
	L_55	Idref312BCEF1_255	BC3DH	Year 02	CIAT-Cali-Colombia	1	1	1	18.08	13	11.46	41	0	197	3.15
	L_55	Idref312BCEF1_255	BC3DH	Year 02	CIAT-Cali-Colombia	1	1	2	19.04	13	11.26	36	0	191	2.77
	L_55	Idref312BCEF1_255	BC3DH	Year 02	CIAT-Cali-Colombia	1	1	3	20.36	15	10.05	38	0	206	2.53
	L_55	Idref312BCEF1_255	BC3DH	Year 02	CIAT-Cali-Colombia	2	1	1	18.55	13	10.59	45	0	232	3.46
	L_55	Idref312BCEF1_255	BC3DH	Year 02	CIAT-Cali-Colombia	2	1	2	20.47	14	10.19	44	0	219	3.14
	L_55	Idref312BCEF1_255	BC3DH	Year 02	CIAT-Cali-Colombia	2	1	3	18.13	14	10.04	41	0	227	2.93
	L_55	Idref312BCEF1_255	BC3DH	Year 02	CIAT-Cali-Colombia	3	1	1	20.87	14	11.08	40	0	228	2.86
	L_55	Idref312BCEF1_255	BC3DH	Year 02	CIAT-Cali-Colombia	3	1	2	19.88	12	10.21	36	0	195	3
	L_55	Idref312BCEF1_255	BC3DH	Year 02	CIAT-Cali-Colombia	3	1	3	21.12	13	12.33	44	0	258	3.38
	L_55	Idref312BCEF1_255	BC3DH	Year 02	CIAT-Cali-Colombia	1	2	1	21.27	14	11.65	43	1	244	3.07
	L_55	Idref312BCEF1_255	BC3DH	Year 02	CIAT-Cali-Colombia	1	2	2	18.98	12	10.41	30	0	170	2.5
	L_55	Idref312BCEF1_255	BC3DH	Year 02	CIAT-Cali-Colombia	1	2	3	19.46	13	11.32	45	1	236	3.46
	L_55	Idref312BCEF1_255	BC3DH	Year 02	CIAT-Cali-Colombia	2	2	1	17.38	14	8.12	25	0	152	1.79
	L_55	Idref312BCEF1_255	BC3DH	Year 02	CIAT-Cali-Colombia	2	2	2	16.09	14	9.09	26	0	187	1.86
	L_55	Idref312BCEF1_255	BC3DH	Year 02	CIAT-Cali-Colombia	2	2	3	18.5	13	10.98	34	0	193	2.62
	L_55	Idref312BCEF1_255	BC3DH	Year 02	CIAT-Cali-Colombia	3	2	1	15.44	12	9.48	25	0	163	2.08
	L_55	Idref312BCEF1_255	BC3DH	Year 02	CIAT-Cali-Colombia	3	2	2	15.53	13	8.4	23	0	151	1.77
	L_55	Idref312BCEF1_255	BC3DH	Year 02	CIAT-Cali-Colombia	3	2	3	16.68	12	9.42	22	0	122	1.83
	L_55	Idref312BCEF1_255	BC3DH	Year 02	CIAT-Cali-Colombia	1	3	1	24.46	14	12.72	49	0	275	3.5
	L_55	Idref312BCEF1_255	BC3DH	Year 02	CIAT-Cali-Colombia	1	3	2	23.11	14	11.83	41	0	246	2.93
	L_55	Idref312BCEF1_255	BC3DH	Year 02	CIAT-Cali-Colombia	1	3	3	21.65	13	12.67	56	2	280	4.31
	L_55	Idref312BCEF1_255	BC3DH	Year 02	CIAT-Cali-Colombia	2	3	1	20.96	13	11.81	47	1	249	3.62
	L_55	Idref312BCEF1_255	BC3DH	Year 02	CIAT-Cali-Colombia	2	3	2	18.13	12	9.87	32	0	171	2.67
	L_55	Idref312BCEF1_255	BC3DH	Year 02	CIAT-Cali-Colombia	2	3	3	21.86	13	10.7	37	0	211	2.85
	L_55	Idref312BCEF1_255	BC3DH	Year 02	CIAT-Cali-Colombia	3	3	1	17.1	13	10.19	39	0	214	3
	L_55	Idref312BCEF1_255	BC3DH	Year 02	CIAT-Cali-Colombia	3	3	2	16.48	13	9.44	39	0	214	3
	L_55	Idref312BCEF1_255	BC3DH	Year 02	CIAT-Cali-Colombia	3	3	3	17.73	13	9.39	36	0	174	2.77
	L_56	Idref312BCEF1_261	BC3DH	Year 02	CIAT-Cali-Colombia	1	1	1	18.59	14	11.19	44	0	238	3.14
	L_56	Idref312BCEF1_261	BC3DH	Year 02	CIAT-Cali-Colombia	1	1	2	18.23	14	10.98	41	0	247	2.93
	L_56	Idref312BCEF1_261	BC3DH	Year 02	CIAT-Cali-Colombia	1	1	3	18.36	14	10.6	38	0	217	2.71
	L_56	Idref312BCEF1_261	BC3DH	Year 02	CIAT-Cali-Colombia	2	1	1	20.5	17	10.71	41	1	255	2.41
	L_56	Idref312BCEF1_261	BC3DH	Year 02	CIAT-Cali-Colombia	2	1	2	19.79	16	11.19	46	0	277	2.88
	L_56	Idref312BCEF1_261	BC3DH	Year 02	CIAT-Cali-Colombia	2	1	3	19.6	15	11.7	49	0	286	3.27
	L_56	Idref312BCEF1_261	BC3DH	Year 02	CIAT-Cali-Colombia	3	1	1	16.2	15	10.6	46	0	228	3.07
	L_56	Idref312BCEF1_261	BC3DH	Year 02	CIAT-Cali-Colombia	3	1	2	18.61	13	11.28	31	0	180	2.38
	L_56	Idref312BCEF1_261	BC3DH	Year 02	CIAT-Cali-Colombia	3	1	3	17.06	13	12.49	43	1	253	3.31
	L_56	Idref312BCEF1_261	BC3DH	Year 02	CIAT-Cali-Colombia	1	2	1	19.14	15	11.86	50	1	262	3.33
	L_56	Idref312BCEF1_261	BC3DH	Year 02	CIAT-Cali-Colombia	1	2	2	19.62	14	12.48	47	2	277	3.36
	L_56	Idref312BCEF1_261	BC3DH	Year 02	CIAT-Cali-Colombia	1	2	3	20.37	12	11.51	31	0	180	2.58
	L_56	Idref312BCEF1_261	BC3DH	Year 02	CIAT-Cali-Colombia	2	2	1	20.58	16	10.94	44	2	273	2.75
	L_56	Idref312BCEF1_261	BC3DH	Year 02	CIAT-Cali-Colombia	2	2	2	19.52	14	10.95	36	0	233	2.57
	L_56	Idref312BCEF1_261	BC3DH	Year 02	CIAT-Cali-Colombia	2	2	3	18.64	15	10.76	37	1	230	2.47
	L_56	Idref312BCEF1_261	BC3DH	Year 02	CIAT-Cali-Colombia	3	2	1	19.7	17	10.37	39	0	244	2.29
	L_56	Idref312BCEF1_261	BC3DH	Year 02	CIAT-Cali-Colombia	3	2	2	20.07	17	9.07	33	0	209	1.94
	L_56	Idref312BCEF1_261	BC3DH	Year 02	CIAT-Cali-Colombia	3	2	3	18.24	14	10.36	38	0	234	2.71
	L_56	Idref312BCEF1_261	BC3DH	Year 02	CIAT-Cali-Colombia	1	3	1	21.45	18	10.4	40	0	251	2.22
	L_56	Idref312BCEF1_261	BC3DH	Year 02	CIAT-Cali-Colombia	1	3	2	22.65	19	10.55	47	0	234	2.47
	L_56	Idref312BCEF1_261	BC3DH	Year 02	CIAT-Cali-Colombia	1	3	3	19.39	13	10.45	31	0	198	2.38
	L_56	Idref312BCEF1_261	BC3DH	Year 02	CIAT-Cali-Colombia	2	3	1	20.97	15	10.54	37	0	221	2.47
	L_56	Idref312BCEF1_261	BC3DH	Year 02	CIAT-Cali-Colombia	2	3	2	21.56	15	10.77	42	2	239	2.8
	L_56	Idref312BCEF1_261	BC3DH	Year 02	CIAT-Cali-Colombia	2	3	3	22.28	16	10.83	38	1	239	2.38
	L_56	Idref312BCEF1_261	BC3DH	Year 02	CIAT-Cali-Colombia	3	3	1	20.31	15	9.01	34	0	199	2.27
	L_56	Idref312BCEF1_261	BC3DH	Year 02	CIAT-Cali-Colombia	3	3	2	19.96	16	10.33	41	0	235	2.56
	L_56	Idref312BCEF1_261	BC3DH	Year 02	CIAT-Cali-Colombia	3	3	3	17.78	14	9.72	36	0	211	2.57
	L_26	Idref312BCEF1_142	BC3DH	Year 02	CIAT-Cali-Colombia	1	1	1	23.93	14	13.63	46	0	239	3.28
	L_26	Idref312BCEF1_142	BC3DH	Year 02	CIAT-Cali-Colombia	1	1	2	20.5	11	13.38	38	0	192	3.45
	L_26	Idref312BCEF1_142	BC3DH	Year 02	CIAT-Cali-Colombia	1	1	3	20.35	12	12.85	39	0	208	3.25
	L_26	Idref312BCEF1_142	BC3DH	Year 02	CIAT-Cali-Colombia	1	2	1	24.54	11	12.67	32	0	200	2.90
	L_26	Idref312BCEF1_142	BC3DH	Year 02	CIAT-Cali-Colombia	1	2	2	21.93	10	13.96	30	0	190	3
	L_26	Idref312BCEF1_142	BC3DH	Year 02	CIAT-Cali-Colombia	1	2	3	22.42	9	12.48	21	0	123	2.33
	L_26	Idref312BCEF1_142	BC3DH	Year 02	CIAT-Cali-Colombia	1	3	1	24.3	12	14.84	45	0	234	3.75
	L_26	Idref312BCEF1_142	BC3DH	Year 02	CIAT-Cali-Colombia	1	3	2	23.33	11	12.65	32	0	170	2.90
	L_26	Idref312BCEF1_142	BC3DH	Year 02	CIAT-Cali-Colombia	1	3	3	23.1	11	13.92	41	0	215	3.72
	L_26	Idref312BCEF1_142	BC3DH	Year 02	CIAT-Cali-Colombia	2	1	1	24.52	14	14.3	52	0	257	3.71
	L_26	Idref312BCEF1_142	BC3DH	Year 02	CIAT-Cali-Colombia	2	1	2	24.7	13	13.49	44	0	219	3.38
	L_26	Idref312BCEF1_142	BC3DH	Year 02	CIAT-Cali-Colombia	2	1	3	24.06	13	13.43	42	0	270	3.23
	L_26	Idref312BCEF1_142	BC3DH	Year 02	CIAT-Cali-Colombia	2	2	1	22.35	12	14.35	42	0	241	3.5
	L_26	Idref312BCEF1_142	BC3DH	Year 02	CIAT-Cali-Colombia	2	2	2	19.71	9	11.93	21	0	130	2.33
	L_26	Idref312BCEF1_142	BC3DH	Year 02	CIAT-Cali-Colombia	2	2	3	24.11	11	12.6	27	0	168	2.45
	L_26	Idref312BCEF1_142	BC3DH	Year 02	CIAT-Cali-Colombia	2	3	1	25.9	13	12.17	46	0	241	3.53
	L_26	Idref312BCEF1_142	BC3DH	Year 02	CIAT-Cali-Colombia	2	3	2	19.18	11	13.39	45	0	233	4.09
	L_26	Idref312BCEF1_142	BC3DH	Year 02	CIAT-Cali-Colombia	2	3	3	22.38	12	11.14	34	0	192	2.83
	L_26	Idref312BCEF1_142	BC3DH	Year 02	CIAT-Cali-Colombia	3	1	1	23.98	11	13.53	29	0	249	2.63
	L_26	Idref312BCEF1_142	BC3DH	Year 02	CIAT-Cali-Colombia	3	1	2	21.25	9	13.53	21	0	151	2.33
	L_26	Idref312BCEF1_142	BC3DH	Year 02	CIAT-Cali-Colombia	3	1	3	23.14	13	13.1	41	0	283	3.15
	L_26	Idref312BCEF1_142	BC3DH	Year 02	CIAT-Cali-Colombia	3	2	1	24.49	12	13.98	44	0	256	3.66
	L_26	Idref312BCEF1_142	BC3DH	Year 02	CIAT-Cali-Colombia	3	2	2	18.43	10	12.61	30	0	176	3
	L_26	Idref312BCEF1_142	BC3DH	Year 02	CIAT-Cali-Colombia	3	2	3	19.95	10	13.51	33	0	218	3.3
	L_26	Idref312BCEF1_142	BC3DH	Year 02	CIAT-Cali-Colombia	3	3	1	20.82	16	11.67	51	0	284	3.18
	L_26	Idref312BCEF1_142	BC3DH	Year 02	CIAT-Cali-Colombia	3	3	2	22.79	11	11.97	38	0	212	3.45
	L_26	Idref312BCEF1_142	BC3DH	Year 02	CIAT-Cali-Colombia	3	3	3	22.96	12	11.88	38	0	202	3.16
	L_4	Idref312BCEF1_18	BC3DH	Year 02	CIAT-Cali-Colombia	1	1	1	23.03	14	13.37	41	1	232	2.92
	L_4	Idref312BCEF1_18	BC3DH	Year 02	CIAT-Cali-Colombia	1	1	2	23.2	15	12.04	44	1	258	2.93
	L_4	Idref312BCEF1_18	BC3DH	Year 02	CIAT-Cali-Colombia	1	1	3	22.22	14	12.28	43	1	266	3.07
	L_4	Idref312BCEF1_18	BC3DH	Year 02	CIAT-Cali-Colombia	2	1	1	24.58	14	14.37	48	1	323	3.42
	L_4	Idref312BCEF1_18	BC3DH	Year 02	CIAT-Cali-Colombia	2	1	2	23.82	13	14.08	50	3	269	3.84
	L_4	Idref312BCEF1_18	BC3DH	Year 02	CIAT-Cali-Colombia	2	1	3	24.45	14	12.41	43	2	275	3.07
	L_4	Idref312BCEF1_18	BC3DH	Year 02	CIAT-Cali-Colombia	3	1	1	25.27	13	12.93	44	1	236	3.38
	L_4	Idref312BCEF1_18	BC3DH	Year 02	CIAT-Cali-Colombia	3	1	2	27.52	16	12.95	50	0	292	3.12
	L_4	Idref312BCEF1_18	BC3DH	Year 02	CIAT-Cali-Colombia	3	1	3	20.95	12	13.97	43	0	229	3.58
	L_4	Idref312BCEF1_18	BC3DH	Year 02	CIAT-Cali-Colombia	1	2	1	25.88	16	13.65	64	5	360	4
	L_4	Idref312BCEF1_18	BC3DH	Year 02	CIAT-Cali-Colombia	1	2	2	28.54	16	13.64	58	1	334	3.62
	L_4	Idref312BCEF1_18	BC3DH	Year 02	CIAT-Cali-Colombia	1	2	3	24.83	14	13.96	55	5	306	3.92
	L_4	Idref312BCEF1_18	BC3DH	Year 02	CIAT-Cali-Colombia	2	2	1	25.45	15	13.35	64	1	325	4.26
	L_4	Idref312BCEF1_18	BC3DH	Year 02	CIAT-Cali-Colombia	2	2	2	23.23	13	13.25	46	4	257	3.53
	L_4	Idref312BCEF1_18	BC3DH	Year 02	CIAT-Cali-Colombia	2	2	3	22.56	12	13.03	45	0	256	3.75
	L_4	Idref312BCEF1_18	BC3DH	Year 02	CIAT-Cali-Colombia	3	2	1	25.27	14	15.14	55	3	341	3.92
	L_4	Idref312BCEF1_18	BC3DH	Year 02	CIAT-Cali-Colombia	3	2	2	25.91	13	14.64	46	1	285	3.53
	L_4	Idref312BCEF1_18	BC3DH	Year 02	CIAT-Cali-Colombia	3	2	3	19.17	10	11.1	27	1	172	2.7
	L_4	Idref312BCEF1_18	BC3DH	Year 02	CIAT-Cali-Colombia	1	3	1	28.58	16	13.76	59	1	343	3.68
	L_4	Idref312BCEF1_18	BC3DH	Year 02	CIAT-Cali-Colombia	1	3	2	29.86	15	13.56	54	4	327	3.6
	L_4	Idref312BCEF1_18	BC3DH	Year 02	CIAT-Cali-Colombia	1	3	3	26.56	13	13.8	45	0	257	3.46
	L_4	Idref312BCEF1_18	BC3DH	Year 02	CIAT-Cali-Colombia	2	3	1	25.86	15	14.03	60	3	312	4
	L_4	Idref312BCEF1_18	BC3DH	Year 02	CIAT-Cali-Colombia	2	3	2	28.01	16	12.34	47	1	279	2.93
	L_4	Idref312BCEF1_18	BC3DH	Year 02	CIAT-Cali-Colombia	2	3	3	31.41	16	12.86	50	5	350	3.12
	L_4	Idref312BCEF1_18	BC3DH	Year 02	CIAT-Cali-Colombia	3	3	1	24.79	14	12.69	47	1	254	3.35
	L_4	Idref312BCEF1_18	BC3DH	Year 02	CIAT-Cali-Colombia	3	3	2	24.57	13	12.09	41	0	224	3.15
	L_4	Idref312BCEF1_18	BC3DH	Year 02	CIAT-Cali-Colombia	3	3	3	23.83	14	13.18	50	0	291	3.57
	Og_MG12	Og_MG12	Og_MG12	Year 03	IRD-Montpellier France	1	1	1	16.02	12	10.89	11	0	173	0.91
	Og_MG12	Og_MG12	Og_MG12	Year 03	IRD-Montpellier France	1	1	2	16.42	11	8.25	19	0	214	1.72
	Og_MG12	Og_MG12	Og_MG12	Year 03	IRD-Montpellier France	1	1	3	15.94	10	9.74	28	0	274	2.8
	Og_MG12	Og_MG12	Og_MG12	Year 03	IRD-Montpellier France	1	2	1	13.83	12	8.97	6	0	80	0.5
	Og_MG12	Og_MG12	Og_MG12	Year 03	IRD-Montpellier France	1	2	2	12.88	15	11.99	3	0	120	0.2
	Og_MG12	Og_MG12	Og_MG12	Year 03	IRD-Montpellier France	1	2	3	14.42	12	10.57	5	0	109	0.41
	Og_MG12	Og_MG12	Og_MG12	Year 03	IRD-Montpellier France	1	3	1	12.02	14	9.06	3	0	96	0.21
	Og_MG12	Og_MG12	Og_MG12	Year 03	IRD-Montpellier France	1	3	2	10.15	12	8.81	4	0	101	0.33
	Og_MG12	Og_MG12	Og_MG12	Year 03	IRD-Montpellier France	1	3	3	11.84	11	8.33	2	0	80	0.18
	Og_MG12	Og_MG12	Og_MG12	Year 03	IRD-Montpellier France	1	4	1	7.68	14	9.71	5	0	102	0.35
	Og_MG12	Og_MG12	Og_MG12	Year 03	IRD-Montpellier France	1	4	2	8.39	13	10.21	8	0	101	0.61
	Og_MG12	Og_MG12	Og_MG12	Year 03	IRD-Montpellier France	1	4	3	10.14	11	9.08	6	0	83	0.54
	Og_MG12	Og_MG12	Og_MG12	Year 03	IRD-Montpellier France	1	5	1	12.38	14	8.02	10	0	140	0.71
	Og_MG12	Og_MG12	Og_MG12	Year 03	IRD-Montpellier France	1	5	2	10.05	8	8.51	5	0	74	0.62
	Og_MG12	Og_MG12	Og_MG12	Year 03	IRD-Montpellier France	1	5	3	5.15	8	8.95	11	0	79	1.37
	Og_MG12	Og_MG12	Og_MG12	Year 03	IRD-Montpellier France	1	6	1	8.65	12	9.58	6	0	121	0.5
	Og_MG12	Og_MG12	Og_MG12	Year 03	IRD-Montpellier France	1	6	2	10.14	14	8.67	8	0	122	0.57
	Og_MG12	Og_MG12	Og_MG12	Year 03	IRD-Montpellier France	1	6	3	11.84	11	7.43	5	0	96	0.45
	Og_MG12	Og_MG12	Og_MG12	Year 03	IRD-Montpellier France	1	7	2	9.97	13	8.87	4	0	91	0.31
	L_D	BC4F3-L-49	BC4F3	Year 03	IRD-Montpellier France	1	1	1	24.1	11	11.61	29	1	173	2.63
	L_D	BC4F3-L-49	BC4F3	Year 03	IRD-Montpellier France	1	1	2	22.47	11	12.59	35	2	192	3.18
	L_D	BC4F3-L-49	BC4F3	Year 03	IRD-Montpellier France	1	1	3	19.99	12	11.62	32	0	171	2.67
	L_D	BC4F3-L-49	BC4F3	Year 03	IRD-Montpellier France	1	2	1	15.95	9	11.81	33	2	183	3.67
	L_D	BC4F3-L-49	BC4F3	Year 03	IRD-Montpellier France	1	2	2	19.74	12	10.97	36	0	184	3
	L_D	BC4F3-L-49	BC4F3	Year 03	IRD-Montpellier France	1	2	3	18.21	10	9.65	27	0	147	2.7
	L_D	BC4F3-L-49	BC4F3	Year 03	IRD-Montpellier France	1	3	1	15.18	9	11.16	25	0	146	2.77
	L_D	BC4F3-L-49	BC4F3	Year 03	IRD-Montpellier France	1	3	2	19.14	12	10.35	33	2	186	2.75
	L_D	BC4F3-L-49	BC4F3	Year 03	IRD-Montpellier France	1	3	3	19.62	14	10.48	34	0	198	2.43
	L_D	BC4F3-L-49	BC4F3	Year 03	IRD-Montpellier France	1	5	1	18.71	9	12.86	33	8	191	3.67
	L_D	BC4F3-L-49	BC4F3	Year 03	IRD-Montpellier France	1	5	2	19.84	8	12.8	24	2	143	3
	L_D	BC4F3-L-49	BC4F3	Year 03	IRD-Montpellier France	1	5	3	17.19	8	12.29	26	4	152	3.25
	L_D	BC4F3-L-49	BC4F3	Year 03	IRD-Montpellier France	1	6	1	11.74	10	9.88	19	0	114	1.9
	L_D	BC4F3-L-49	BC4F3	Year 03	IRD-Montpellier France	1	6	2	15.99	12	11.18	29	1	146	2.42
	L_D	BC4F3-L-49	BC4F3	Year 03	IRD-Montpellier France	1	6	3	15.86	14	9.74	26	0	138	1.86
	L_E	BC4F3-L-198	BC4F3	Year 03	IRD-Montpellier France	1	1	1	17.45	12	12.65	37	1	207	3.08
	L_E	BC4F3-L-198	BC4F3	Year 03	IRD-Montpellier France	1	1	2	18.48	13	11.8	40	2	209	3.08
	L_E	BC4F3-L-198	BC4F3	Year 03	IRD-Montpellier France	1	1	3	15.7	13	12.17	39	1	198	3
	L_E	BC4F3-L-198	BC4F3	Year 03	IRD-Montpellier France	1	2	1	17.57	13	10.81	34	2	186	2.62
	L_E	BC4F3-L-198	BC4F3	Year 03	IRD-Montpellier France	1	2	2	18.53	14	12.3	41	0	216	2.93
	L_E	BC4F3-L-198	BC4F3	Year 03	IRD-Montpellier France	1	2	3	17.03	12	10.19	27	0	160	2.25
	L_E	BC4F3-L-198	BC4F3	Year 03	IRD-Montpellier France	1	3	1	21.87	15	12.32	61	3	294	4.07
	L_E	BC4F3-L-198	BC4F3	Year 03	IRD-Montpellier France	1	3	2	23.32	12	11.67	40	6	235	3.33
	L_E	BC4F3-L-198	BC4F3	Year 03	IRD-Montpellier France	1	3	3	21.41	14	11.59	45	0	221	3.21
	L_E	BC4F3-L-198	BC4F3	Year 03	IRD-Montpellier France	1	4	1	18.54	14	12.11	40	0	208	2.86
	L_E	BC4F3-L-198	BC4F3	Year 03	IRD-Montpellier France	1	4	2	21.78	15	12.28	46	0	231	3.07
	L_E	BC4F3-L-198	BC4F3	Year 03	IRD-Montpellier France	1	4	3	19.03	14	12.75	39	0	216	2.79
	L_E	BC4F3-L-198	BC4F3	Year 03	IRD-Montpellier France	1	1	1	14.34	9	9.02	18	2	106	2
	L_E	BC4F3-L-198	BC4F3	Year 03	IRD-Montpellier France	1	1	2	15.98	11	8.59	26	2	126	2.36
	L_E	BC4F3-L-198	BC4F3	Year 03	IRD-Montpellier France	1	1	3	15.51	8	9.03	18	3	92	2.25
	L_E	BC4F3-L-198	BC4F3	Year 03	IRD-Montpellier France	1	4	1	19.59	13	9.26	29	3	149	2.23
	L_E	BC4F3-L-198	BC4F3	Year 03	IRD-Montpellier France	1	6	2	20.81	13	10.18	33	6	187	2.54
	L_E	BC4F3-L-198	BC4F3	Year 03	IRD-Montpellier France	1	6	3	21.34	13	10.78	29	5	181	2.23
	L_E	BC4F3-L-198	BC4F3	Year 03	IRD-Montpellier France	1	7	1	22.06	12	10.49	30	9	188	2.5
	L_B	BC4F3-L-205	BC4F3	Year 03	IRD-Montpellier France	1	1	1	22.18	16	11.87	47	0	242	2.94
	L_B	BC4F3-L-205	BC4F3	Year 03	IRD-Montpellier France	1	1	3	18.2	15	10.76	47	1	241	3.13
	L_B	BC4F3-L-205	BC4F3	Year 03	IRD-Montpellier France	1	2	1	21.43	16	12.17	43	0	189	2.69
	L_B	BC4F3-L-205	BC4F3	Year 03	IRD-Montpellier France	1	2	2	19.58	14	10.04	20	0	132	1.43
	L_B	BC4F3-L-205	BC4F3	Year 03	IRD-Montpellier France	1	2	3	16.9	10	10.76	29	0	153	2.9
	L_B	BC4F3-L-205	BC4F3	Year 03	IRD-Montpellier France	1	3	1	19.1	15	10.21	38	1	202	2.53
	L_B	BC4F3-L-205	BC4F3	Year 03	IRD-Montpellier France	1	3	2	20.96	16	9.69	34	0	201	2.13
	L_B	BC4F3-L-205	BC4F3	Year 03	IRD-Montpellier France	1	3	3	23.93	17	8.86	36	0	210	2.12
	L_B	BC4F3-L-205	BC4F3	Year 03	IRD-Montpellier France	1	1	1	23.22	16	11.58	47	0	232	2.94
	L_B	BC4F3-L-205	BC4F3	Year 03	IRD-Montpellier France	1	1	2	21.95	17	10.78	59	0	246	3.47
	L_B	BC4F3-L-205	BC4F3	Year 03	IRD-Montpellier France	1	1	3	18.46	15	10.69	47	1	231	3.13
	L_B	BC4F3-L-205	BC4F3	Year 03	IRD-Montpellier France	1	2	1	20.67	13	12.39	36	0	187	2.77
	L_B	BC4F3-L-205	BC4F3	Year 03	IRD-Montpellier France	1	2	2	18.89	14	10.69	23	0	128	1.64
	L_B	BC4F3-L-205	BC4F3	Year 03	IRD-Montpellier France	1	2	3	17	10	10.62	29	0	154	2.9
	L_B	BC4F3-L-205	BC4F3	Year 03	IRD-Montpellier France	1	3	1	19.24	15	10.07	39	1	199	2.6
	L_B	BC4F3-L-205	BC4F3	Year 03	IRD-Montpellier France	1	3	2	20.72	15	10.3	36	0	195	2.4
	L_B	BC4F3-L-205	BC4F3	Year 03	IRD-Montpellier France	1	3	3	20.21	14	10.61	39	0	194	2.79
	L_B	BC4F3-L-205	BC4F3	Year 03	IRD-Montpellier France	1	1	2	21.77	15	10.47	49	0	235	3.27
	L_A	BC4F3-L-210	BC4F3	Year 03	IRD-Montpellier France	1	1	2	17.45	12	11.54	32	0	214	2.67
	L_A	BC4F3-L-210	BC4F3	Year 03	IRD-Montpellier France	1	1	3	11.4	9	10.31	21	0	135	2.33
	L_A	BC4F3-L-210	BC4F3	Year 03	IRD-Montpellier France	1	2	1	16.72	11	11.03	39	0	212	3.55
	L_A	BC4F3-L-210	BC4F3	Year 03	IRD-Montpellier France	1	2	2	15.57	10	10.94	30	0	166	3
	L_A	BC4F3-L-210	BC4F3	Year 03	IRD-Montpellier France	1	2	3	15.9	10	11.74	25	0	148	2.5
	L_A	BC4F3-L-210	BC4F3	Year 03	IRD-Montpellier France	1	3	1	15.48	12	11.19	36	0	178	3
	L_A	BC4F3-L-210	BC4F3	Year 03	IRD-Montpellier France	1	4	1	16.93	12	11.5	41	0	199	3.42
	L_A	BC4F3-L-210	BC4F3	Year 03	IRD-Montpellier France	1	4	2	15.55	10	12.14	35	0	187	3.5
	L_A	BC4F3-L-210	BC4F3	Year 03	IRD-Montpellier France	1	4	3	16.62	10	11.13	36	0	187	3.6
	L_A	BC4F3-L-210	BC4F3	Year 03	IRD-Montpellier France	1	5	1	15.91	14	8.78	36	0	191	2.57
	L_A	BC4F3-L-210	BC4F3	Year 03	IRD-Montpellier France	1	5	2	16.82	12	11.78	46	0	228	3.83
	L_A	BC4F3-L-210	BC4F3	Year 03	IRD-Montpellier France	1	5	3	15.88	10	11.24	34	0	167	3.4
	L_A	BC4F3-L-210	BC4F3	Year 03	IRD-Montpellier France	1	6	1	16.91	11	10.63	34	0	179	3.09
	L_A	BC4F3-L-210	BC4F3	Year 03	IRD-Montpellier France	1	6	2	13.51	11	8.7	21	0	117	1.91
	L_A	BC4F3-L-210	BC4F3	Year 03	IRD-Montpellier France	1	6	3	15.15	10	9.89	25	0	128	2.5
	L_A	BC4F3-L-210	BC4F3	Year 03	IRD-Montpellier France	1	1	1	16.02	11	12.96	43	0	248	3.91
	L_C	BC4F3-L-31	BC4F3	Year 03	IRD-Montpellier France	1	1	1	17.44	15	9.84	28	0	170	1.87
	L_C	BC4F3-L-31	BC4F3	Year 03	IRD-Montpellier France	1	1	2	17.87	14	10.12	32	0	174	2.29
	L_C	BC4F3-L-31	BC4F3	Year 03	IRD-Montpellier France	1	1	3	18.62	13	10.38	27	0	163	2.08
	L_C	BC4F3-L-31	BC4F3	Year 03	IRD-Montpellier France	1	2	1	19.9	14	9.97	39	0	213	2.79
	L_C	BC4F3-L-31	BC4F3	Year 03	IRD-Montpellier France	1	2	2	16.57	11	10.36	32	0	167	2.91
	L_C	BC4F3-L-31	BC4F3	Year 03	IRD-Montpellier France	1	2	3	17.78	12	9.55	28	0	161	2.33
	L_C	BC4F3-L-31	BC4F3	Year 03	IRD-Montpellier France	1	3	1	15.29	15	7.4	19	1	135	1.27
	L_C	BC4F3-L-31	BC4F3	Year 03	IRD-Montpellier France	1	3	2	14.09	15	8.62	19	0	144	1.27
	L_C	BC4F3-L-31	BC4F3	Year 03	IRD-Montpellier France	1	3	3	11.4	13	6.86	20	0	119	1.54
	Os_CAIAPO	Os_CAIAPO	Os_CAIAPO	Year 03	IRD-Montpellier France	1	1	1	16.31	13	9.5	30	0	192	2.3
	Os_CAIAPO	Os_CAIAPO	Os_CAIAPO	Year 03	IRD-Montpellier France	1	1	2	13.19	12	8.49	23	0	139	1.92
	Os_CAIAPO	Os_CAIAPO	Os_CAIAPO	Year 03	IRD-Montpellier France	1	1	3	16.8	13	9	33	0	188	2.54
	Os_CAIAPO	Os_CAIAPO	Os_CAIAPO	Year 03	IRD-Montpellier France	1	2	1	15.26	13	8.14	22	0	138	1.69
	Os_CAIAPO	Os_CAIAPO	Os_CAIAPO	Year 03	IRD-Montpellier France	1	3	1	19.65	15	10.14	32	0	214	2.13
	Os_CAIAPO	Os_CAIAPO	Os_CAIAPO	Year 03	IRD-Montpellier France	1	3	2	18.27	13	10.53	31	0	213	2.38
	Os_CAIAPO	Os_CAIAPO	Os_CAIAPO	Year 03	IRD-Montpellier France	1	3	3	16.35	13	9.55	33	0	180	2.53
	Os_CAIAPO	Os_CAIAPO	Os_CAIAPO	Year 03	IRD-Montpellier France	1	4	1	15.72	14	7.29	32	0	164	2.29
	Os_CAIAPO	Os_CAIAPO	Os_CAIAPO	Year 03	IRD-Montpellier France	1	4	2	15.63	14	8.25	28	0	148	2
	Os_CAIAPO	Os_CAIAPO	Os_CAIAPO	Year 03	IRD-Montpellier France	1	4	3	19.92	12	8.56	20	0	123	1.67
	Os_CAIAPO	Os_CAIAPO	Os_CAIAPO	Year 03	IRD-Montpellier France	1	5	1	16.68	13	9.44	31	0	160	2.38
	Os_CAIAPO	Os_CAIAPO	Os_CAIAPO	Year 03	IRD-Montpellier France	1	5	2	16.83	14	8.33	30	0	174	2.14
	Os_CAIAPO	Os_CAIAPO	Os_CAIAPO	Year 03	IRD-Montpellier France	1	5	3	13.86	13	7.8	21	0	143	1.62
	Os_CAIAPO	Os_CAIAPO	Os_CAIAPO	Year 03	IRD-Montpellier France	1	6	1	14.97	13	7.6	26	0	143	2
	Os_CAIAPO	Os_CAIAPO	Os_CAIAPO	Year 03	IRD-Montpellier France	1	7	1	16.93	14	8.1	29	0	167	2.07
	Os_CAIAPO	Os_CAIAPO	Os_CAIAPO	Year 03	IRD-Montpellier France	1	7	2	18.8	15	9.92	27	0	178	1.8
	Os_CAIAPO	Os_CAIAPO	Os_CAIAPO	Year 03	IRD-Montpellier France	1	7	3	17.08	13	9.34	33	0	175	2.54
	L_10	Idref312BC3F1_49	BC3DH	Year 03	IRD-Montpellier France	1	1	1	14.75	13	10.52	27	0	155	2.08
	L_10	Idref312BC3F1_49	BC3DH	Year 03	IRD-Montpellier France	1	1	2	14.47	12	8.71	19	1	118	1.58
	L_10	Idref312BC3F1_49	BC3DH	Year 03	IRD-Montpellier France	1	1	3	12.52	12	9.19	27	0	149	2.25
	L_10	Idref312BC3F1_49	BC3DH	Year 03	IRD-Montpellier France	1	2	1	14.06	8	9.68	22	1	114	2.75
	L_10	Idref312BC3F1_49	BC3DH	Year 03	IRD-Montpellier France	1	2	2	15.72	10	10.84	29	1	143	2.9
	L_10	Idref312BC3F1_49	BC3DH	Year 03	IRD-Montpellier France	1	2	3	14.46	9	12.72	22	1	126	2.44
	L_10	Idref312BC3F1_49	BC3DH	Year 03	IRD-Montpellier France	1	3	1	18.13	12	10.63	40	0	212	3.33
	L_10	Idref312BC3F1_49	BC3DH	Year 03	IRD-Montpellier France	1	3	2	15.23	9	12.54	32	0	173	3.56
	L_10	Idref312BC3F1_49	BC3DH	Year 03	IRD-Montpellier France	1	3	3	14.71	9	12.23	23	0	141	2.56
	L_10	Idref312BC3F1_49	BC3DH	Year 03	IRD-Montpellier France	1	4	1	17.65	11	11.7	27	1	162	2.45
	L_10	Idref312BC3F1_49	BC3DH	Year 03	IRD-Montpellier France	1	4	2	14.64	9	10.89	28	0	144	3.11
	L_10	Idref312BC3F1_49	BC3DH	Year 03	IRD-Montpellier France	1	4	3	14.04	8	11.02	18	1	115	2.25
	L_10	Idref312BC3F1_49	BC3DH	Year 03	IRD-Montpellier France	1	5	1	17.38	10	12	34	0	181	3.4
	L_10	Idref312BC3F1_49	BC3DH	Year 03	IRD-Montpellier France	1	5	2	18.98	12	10.92	33	0	185	2.75
	L_10	Idref312BC3F1_49	BC3DH	Year 03	IRD-Montpellier France	1	5	3	18.13	10	12.07	29	0	161	2.9
	L_10	Idref312BC3F1_49	BC3DH	Year 03	IRD-Montpellier France	1	6	1	14.07	12	10.28	36	0	187	3
	L_10	Idref312BC3F1_49	BC3DH	Year 03	IRD-Montpellier France	1	6	2	13.16	12	8.89	20	0	114	1.67
	L_46	Idref312BC3F1_210	BC3DH	Year 03	IRD-Montpellier France	1	1	2	16.82	9	12.32	30	0	152	3.33
	L_46	Idref312BC3F1_210	BC3DH	Year 03	IRD-Montpellier France	1	1	3	14.53	8	12.14	26	0	127	3.25
	L_46	Idref312BC3F1_210	BC3DH	Year 03	IRD-Montpellier France	1	1	1	15.52	10	10.26	30	1	151	3
	L_46	Idref312BC3F1_210	BC3DH	Year 03	IRD-Montpellier France	1	1	2	15.79	9	12.43	27	0	166	3
	L_46	Idref312BC3F1_210	BC3DH	Year 03	IRD-Montpellier France	1	1	3	13.89	8	12.08	25	0	134	3.13
	L_46	Idref312BC3F1_210	BC3DH	Year 03	IRD-Montpellier France	1	2	1	12.11	10	9.79	23	0	103	2.3
	L_46	Idref312BC3F1_210	BC3DH	Year 03	IRD-Montpellier France	1	2	2	12.54	8	10.63	16	2	90	2
	L_46	Idref312BC3F1_210	BC3DH	Year 03	IRD-Montpellier France	1	3	2	15.21	11	8.03	20	0	97	1.81
	L_46	Idref312BC3F1_210	BC3DH	Year 03	IRD-Montpellier France	1	3	1	12.74	10	10.61	26	0	152	2.6
	L_46	Idref312BC3F1_210	BC3DH	Year 03	IRD-Montpellier France	1	3	2	14.29	11	10.75	23	0	128	2.09
	L_46	Idref312BC3F1_210	BC3DH	Year 03	IRD-Montpellier France	1	3	3	13.05	9	10.22	22	0	97	2.44
	L_46	Idref312BC3F1_210	BC3DH	Year 03	IRD-Montpellier France	1	4	1	14.89	10	11.25	18	1	109	1.8
	L_46	Idref312BC3F1_210	BC3DH	Year 03	IRD-Montpellier France	1	4	2	11.39	11	8.36	22	0	112	2
	L_46	Idref312BC3F1_210	BC3DH	Year 03	IRD-Montpellier France	1	4	3	13.16	10	10.32	20	3	117	2
	L_46	Idref312BC3F1_210	BC3DH	Year 03	IRD-Montpellier France	1	5	1	15.45	9	12.79	34	0	159	3.78
	L_46	Idref312BC3F1_210	BC3DH	Year 03	IRD-Montpellier France	1	5	2	12.69	7	14.16	27	1	133	3.86
	L_46	Idref312BC3F1_210	BC3DH	Year 03	IRD-Montpellier France	1	5	3	16.92	9	10.92	29	2	154	3.22
	L_46	Idref312BC3F1_210	BC3DH	Year 03	IRD-Montpellier France	1	6	1	14.69	11	10.96	22	1	139	2
	L_46	Idref312BC3F1_210	BC3DH	Year 03	IRD-Montpellier France	1	6	2	15.46	11	10.75	25	0	135	2.27
	L_46	Idref312BC3F1_210	BC3DH	Year 03	IRD-Montpellier France	1	6	3	12.96	9	11.24	23	3	130	2.56
	L_D	BC4F3-L-49	BC4F3	Year 04	IRD-Montpellier France	1	1	1	13.63	10	8.17	26	0	99	2.6
	L_D	BC4F3-L-49	BC4F3	Year 04	IRD-Montpellier France	1	1	2	18.06	11	9.56	29	1	169	2.64
	L_D	BC4F3-L-49	BC4F3	Year 04	IRD-Montpellier France	1	1	3	17.77	9	9.17	24	0	133	2.66
	L_D	BC4F3-L-49	BC4F3	Year 04	IRD-Montpellier France	1	2	1	21.3	11	9.07	25	2	140	2.27
	L_D	BC4F3-L-49	BC4F3	Year 04	IRD-Montpellier France	1	2	2	18.87	11	9.52	24	0	123	2.18
	L_D	BC4F3-L-49	BC4F3	Year 04	IRD-Montpellier France	1	2	3	17.69	10	9.84	24	1	127	2.4
	L_D	BC4F3-L-49	BC4F3	Year 04	IRD-Montpellier France	1	3	1	18.2	11	10.17	23	1	141	2.09
	L_D	BC4F3-L-49	BC4F3	Year 04	IRD-Montpellier France	1	3	3	16.83	10	8.31	23	1	106	2.3
	L_D	BC4F3-L-49	BC4F3	Year 04	IRD-Montpellier France	1	4	1	19.37	11	10.44	25	1	146	2.27
	L_D	BC4F3-L-49	BC4F3	Year 04	IRD-Montpellier France	1	4	2	19.15	10	9.7	24	1	121	2.4
	L_D	BC4F3-L-49	BC4F3	Year 04	IRD-Montpellier France	1	4	3	18.57	11	10.16	22	0	125	2
	L_D	BC4F3-L-49	BC4F3	Year 04	IRD-Montpellier France	1	5	1	17.49	11	9.1	22	1	131	2
	L_D	BC4F3-L-49	BC4F3	Year 04	IRD-Montpellier France	1	5	2	16.78	11	8.78	23	1	126	2.09
	L_D	BC4F3-L-49	BC4F3	Year 04	IRD-Montpellier France	1	5	3	15.53	11	8.45	22	0	128	2
	L_D	BC4F3-L-49	BC4F3	Year 04	IRD-Montpellier France	1	6	1	16.07	12	7.8	23	0	133	1.91
	L_D	BC4F3-L-49	BC4F3	Year 04	IRD-Montpellier France	1	6	2	15.44	11	8.29	22	0	100	2
	L_E	BC4F3-L-198	BC4F3	Year 04	IRD-Montpellier France	1	1	1	14.34	9	9.02	24	2	106	2.66
	L_E	BC4F3-L-198	BC4F3	Year 04	IRD-Montpellier France	1	1	2	15.98	11	8.59	26	2	126	2.36
	L_E	BC4F3-L-198	BC4F3	Year 04	IRD-Montpellier France	1	1	3	15.51	10	9.03	24	3	92	2.4
	L_E	BC4F3-L-198	BC4F3	Year 04	IRD-Montpellier France	1	2	1	19.72	12	9.62	30	2	159	2.5
	L_E	BC4F3-L-198	BC4F3	Year 04	IRD-Montpellier France	1	2	3	16.55	11	9.33	26	0	113	2.36
	L_E	BC4F3-L-198	BC4F3	Year 04	IRD-Montpellier France	1	3	1	16.21	11	8.54	24	2	109	2.18
	L_E	BC4F3-L-198	BC4F3	Year 04	IRD-Montpellier France	1	3	2	15.99	12	7.26	26	1	115	2.16
	L_E	BC4F3-L-198	BC4F3	Year 04	IRD-Montpellier France	1	4	1	19.59	13	9.26	29	3	149	2.23
	L_E	BC4F3-L-198	BC4F3	Year 04	IRD-Montpellier France	1	4	2	13.79	11	9.18	24	1	103	2.18
	L_E	BC4F3-L-198	BC4F3	Year 04	IRD-Montpellier France	1	5	1	16.59	12	8.4	26	1	108	2.16
	L_E	BC4F3-L-198	BC4F3	Year 04	IRD-Montpellier France	1	5	2	17	12	7.87	25	2	115	2.08
	L_E	BC4F3-L-198	BC4F3	Year 04	IRD-Montpellier France	1	6	1	20.5	12	11.29	35	1	187	2.91
	L_E	BC4F3-L-198	BC4F3	Year 04	IRD-Montpellier France	1	6	2	20.81	11	10.18	33	6	187	3
	L_E	BC4F3-L-198	BC4F3	Year 04	IRD-Montpellier France	1	6	3	21.34	13	10.78	29	5	181	2.23
	L_E	BC4F3-L-198	BC4F3	Year 04	IRD-Montpellier France	1	7	1	22.06	11	10.49	30	9	188	2.72
	L_E	BC4F3-L-198	BC4F3	Year 04	IRD-Montpellier France	1	7	2	18.36	11	9.11	20	0	127	1.81
	L_E	BC4F3-L-198	BC4F3	Year 04	IRD-Montpellier France	1	7	3	17.23	12	9	25	2	150	2.08
	L_B	BC4F3-L-205	BC4F3	Year 04	IRD-Montpellier France	1	1	1	19.54	12	10.14	26	0	117	2.16
	L_B	BC4F3-L-205	BC4F3	Year 04	IRD-Montpellier France	1	1	2	17.56	13	8.84	21	0	109	1.61
	L_B	BC4F3-L-205	BC4F3	Year 04	IRD-Montpellier France	1	1	3	19.77	15	9.03	29	0	133	1.93
	L_B	BC4F3-L-205	BC4F3	Year 04	IRD-Montpellier France	1	2	1	17.03	13	9.49	22	0	111	1.69
	L_B	BC4F3-L-205	BC4F3	Year 04	IRD-Montpellier France	1	2	2	19.12	15	8.07	17	0	104	1.13
	L_B	BC4F3-L-205	BC4F3	Year 04	IRD-Montpellier France	1	2	3	17.75	13	9.88	21	0	102	1.61
	L_B	BC4F3-L-205	BC4F3	Year 04	IRD-Montpellier France	1	3	1	16.39	12	8.96	26	0	103	2.16
	L_B	BC4F3-L-205	BC4F3	Year 04	IRD-Montpellier France	1	3	2	18.81	12	9.58	27	0	128	2.25
	L_B	BC4F3-L-205	BC4F3	Year 04	IRD-Montpellier France	1	3	3	17.81	11	8.54	17	0	95	1.54
	L_B	BC4F3-L-205	BC4F3	Year 04	IRD-Montpellier France	1	4	1	20.61	12	9.64	20	0	96	1.66
	L_B	BC4F3-L-205	BC4F3	Year 04	IRD-Montpellier France	1	4	2	18.9	13	10.19	23	0	118	1.76
	L_B	BC4F3-L-205	BC4F3	Year 04	IRD-Montpellier France	1	4	3	13	9	10.25	23	0	88	2.55
	L_B	BC4F3-L-205	BC4F3	Year 04	IRD-Montpellier France	1	5	1	13.67	12	9.02	16	0	97	1.33
	L_B	BC4F3-L-205	BC4F3	Year 04	IRD-Montpellier France	1	6	1	18.81	13	9.14	23	0	138	1.76
	L_B	BC4F3-L-205	BC4F3	Year 04	IRD-Montpellier France	1	6	2	19.82	12	10.12	30	0	137	2.5
	L_B	BC4F3-L-205	BC4F3	Year 04	IRD-Montpellier France	1	6	3	18.03	12	9.57	28	0	127	2.33
	L_B	BC4F3-L-205	BC4F3	Year 04	IRD-Montpellier France	1	7	1	17.72	12	9.65	18	0	96	1.5
	Os_CAIAPO	Os_CAIAPO	Os_CAIAPO	Year 04	IRD-Montpellier France	1	1	1	17.53	13	8.19	27	0	141	2.07
	Os_CAIAPO	Os_CAIAPO	Os_CAIAPO	Year 04	IRD-Montpellier France	1	1	2	15.1	13	7.25	22	0	113	1.69
	Os_CAIAPO	Os_CAIAPO	Os_CAIAPO	Year 04	IRD-Montpellier France	1	1	3	17.34	13	7.95	24	0	133	1.84
	Os_CAIAPO	Os_CAIAPO	Os_CAIAPO	Year 04	IRD-Montpellier France	1	2	1	17.65	13	7.91	24	0	162	1.84
	Os_CAIAPO	Os_CAIAPO	Os_CAIAPO	Year 04	IRD-Montpellier France	1	2	2	18.06	13	7.69	28	0	150	2.15
	Os_CAIAPO	Os_CAIAPO	Os_CAIAPO	Year 04	IRD-Montpellier France	1	2	3	13.87	13	6.57	14	0	113	1.07
	Os_CAIAPO	Os_CAIAPO	Os_CAIAPO	Year 04	IRD-Montpellier France	1	3	1	12.34	10	7.77	14	0	99	1.4
	Os_CAIAPO	Os_CAIAPO	Os_CAIAPO	Year 04	IRD-Montpellier France	1	3	2	18.79	16	7.58	26	0	173	1.62
	Os_CAIAPO	Os_CAIAPO	Os_CAIAPO	Year 04	IRD-Montpellier France	1	3	3	14.64	12	8.74	31	0	159	2.58
	Os_CAIAPO	Os_CAIAPO	Os_CAIAPO	Year 04	IRD-Montpellier France	1	4	1	16.53	13	7.71	33	0	145	2.53
	Os_CAIAPO	Os_CAIAPO	Os_CAIAPO	Year 04	IRD-Montpellier France	1	4	2	17.7	13	8.46	27	0	158	2.07
	Os_CAIAPO	Os_CAIAPO	Os_CAIAPO	Year 04	IRD-Montpellier France	1	4	3	16.5	12	8.09	33	0	160	2.75
	Os_CAIAPO	Os_CAIAPO	Os_CAIAPO	Year 04	IRD-Montpellier France	1	5	1	16.63	13	8.62	21	0	139	1.61
	Os_CAIAPO	Os_CAIAPO	Os_CAIAPO	Year 04	IRD-Montpellier France	1	5	2	15.52	14	7.37	25	0	159	1.78
	Os_CAIAPO	Os_CAIAPO	Os_CAIAPO	Year 04	IRD-Montpellier France	1	6	1	19.78	13	8.53	23	0	148	1.76
	Os_CAIAPO	Os_CAIAPO	Os_CAIAPO	Year 04	IRD-Montpellier France	1	6	2	13.77	12	8.8	18	0	131	1.5
	Os_CAIAPO	Os_CAIAPO	Os_CAIAPO	Year 04	IRD-Montpellier France	1	6	3	16.39	13	8.8	26	0	166	2
	Os_CAIAPO	Os_CAIAPO	Os_CAIAPO	Year 04	IRD-Montpellier France	1	7	1	14.9	12	8.63	20	0	123	1.66
	Os_CAIAPO	Os_CAIAPO	Os_CAIAPO	Year 04	IRD-Montpellier France	1	7	2	16.04	12	8.05	34	0	143	2.83
	Os_CAIAPO	Os_CAIAPO	Os_CAIAPO	Year 04	IRD-Montpellier France	1	7	4	16.08	12	7.72	25	0	113	2.08
	Os_CAIAPO	Os_CAIAPO	Os_CAIAPO	Year 04	IRD-Montpellier France	1	7	4	17.19	12	7.67	22	0	141	1.83
	Og_MG12	Og_MG12	Og_MG12	Year 04	IRD-Montpellier France	1	1	1	16.37	11	7.05	1	0	69	0.09
	Og_MG12	Og_MG12	Og_MG12	Year 04	IRD-Montpellier France	1	1	2	13.71	9	8.19	0	0	58	0
	Og_MG12	Og_MG12	Og_MG12	Year 04	IRD-Montpellier France	1	1	3	9	8	7.88	0	0	54	0
	Og_MG12	Og_MG12	Og_MG12	Year 04	IRD-Montpellier France	1	2	1	12.79	17	5.87	2	0	82	0.12
	Og_MG12	Og_MG12	Og_MG12	Year 04	IRD-Montpellier France	1	2	2	16.56	10	8.94	6	0	81	0.6
	Og_MG12	Og_MG12	Og_MG12	Year 04	IRD-Montpellier France	1	2	3	16.18	13	7.7	4	0	89	0.31
	Og_MG12	Og_MG12	Og_MG12	Year 04	IRD-Montpellier France	1	3	1	17.92	12	7.69	1	0	75	0.08
	Og_MG12	Og_MG12	Og_MG12	Year 04	IRD-Montpellier France	1	3	2	15.15	12	7.54	3	0	86	0.25
	Og_MG12	Og_MG12	Og_MG12	Year 04	IRD-Montpellier France	1	3	3	15.84	13	7.13	2	0	85	0.15
	Og_MG12	Og_MG12	Og_MG12	Year 04	IRD-Montpellier France	1	4	1	16.46	12	9.01	6	0	89	0.5
	Og_MG12	Og_MG12	Og_MG12	Year 04	IRD-Montpellier France	1	4	2	20.03	9	9.87	4	0	66	0.44
	Og_MG12	Og_MG12	Og_MG12	Year 04	IRD-Montpellier France	1	4	3	15.8	10	7.7	3	0	76	0.3
	Og_MG12	Og_MG12	Og_MG12	Year 04	IRD-Montpellier France	1	5	1	12.67	13	5.26	2	0	72	0.15
	Og_MG12	Og_MG12	Og_MG12	Year 04	IRD-Montpellier France	1	5	2	13.25	10	6.2	0	0	62	0
	Og_MG12	Og_MG12	Og_MG12	Year 04	IRD-Montpellier France	1	5	3	11.34	10	6.49	4	0	64	0.4
	Og_MG12	Og_MG12	Og_MG12	Year 04	IRD-Montpellier France	1	6	1	13.85	11	8.27	2	0	77	0.18
	Og_MG12	Og_MG12	Og_MG12	Year 04	IRD-Montpellier France	1	6	2	17.93	11	7.74	5	0	68	0.45
	Og_MG12	Og_MG12	Og_MG12	Year 04	IRD-Montpellier France	1	6	3	13.68	11	7.27	3	0	76	0.27
	Og_MG12	Og_MG12	Og_MG12	Year 04	IRD-Montpellier France	1	7	1	15.67	12	7.44	2	0	77	0.16
	Og_MG12	Og_MG12	Og_MG12	Year 04	IRD-Montpellier France	1	7	2	12.7	9	7.44	1	0	63	0.11
	Og_MG12	Og_MG12	Og_MG12	Year 04	IRD-Montpellier France	1	7	3	14.37	10	8.12	3	0	74	0.3

## Sheet: TableS3
	Table S3: Variance analysis done on panicle traits for the 60 CSSLs and their parents phenotyped the year 1. F value determines the ratio of explaines variance. Pr>F is the p-value associated with the F statistic of a given effect and test statistic.*p-values<0.1; ** <0.01; ***<0.001.
	Traits	Effect	F Value	Pr>F	Sign
	RL	Repetition	32.604	1.45e-08	***
		Lines	13.53	<2.2e-16	***
	PBN	Repetition	2.5894	0.1079
		Lines	17.1257	<2e-16	***
	PBL	Repetition	20.211	7.663e-06	***
		Lines	13.566	<2.2e-16	***
	SBN.PBN	Repetition	0.8456	0.358
		Lines	16.9643	<2e-16	***
	TBN	Repetition	4.5538	0.03306	*
		Lines	3.6935	<2e-16	***
	SpN	Repetition	1.2689	0.2602
		Lines	14.4641	<2e-16	***

## Sheet: TableS4
	Table S4: Significant line*traits associations observed in the population studied based on a Dunnett's test
	CSSL Name	Panicle Nb	RL	PBN	PBL	SBN/PBN	TBN	SpN
	L_02	18	ns	ns	-11.6**	ns	ns	ns
	L_04	18	21.8***	ns	ns	ns	1798.6***	ns
	L_05	17	18.4***	ns	ns	20.3**	ns	ns
	L_06	18	24.1***	ns	ns	ns	ns	ns
	L_08	18	16.1**	ns	ns	ns	ns	ns
	L_10	18	ns	-24.1***	19.0***	21.0*	1998.4***	ns
	L_11	17	ns	-19.8***	ns	ns	ns	-32.3***
	L_12	17	ns	ns	-12.1**	ns	ns	ns
	L_14	18	ns	ns	-12.1***	ns	ns	ns
	L_15	18	ns	ns	-14.6***	ns	899.3*	20.2*
	L_16	18	12.6**	11.5*	9.8**	ns	ns	ns
	L_20	18	16.1**	ns	ns	25.8***	ns	26.3***
	L_21	17	ns	-20.0***	9.4**	19.3**	ns	-16.2*
	L_22	18	ns	ns	ns	32.9***	ns	29.3***
	L_23	18	ns	-13.2**	ns	-17.3*	ns	-22.2***
	L_24	18	ns	-13.2**	ns	ns	ns	ns
	L_26	18	ns	-19.8***	ns	ns	ns	-30.8***
	L_29	18	18.39***	ns	ns	ns	ns	ns
	L_31	16	ns	14.2*	-19.2***	-34.6***	ns	ns
	L_33	18	ns	13.6*	ns	-23.7**	ns	ns
	L_34	18	ns	ns	-9.2*	ns	ns	ns
	L_35	12	ns	ns	-14.6**	ns	ns	ns
	L_37	18	ns	ns	ns	-26.1***	ns	-20.7***
	L_39	18	ns	ns	ns	-21.7**	ns	-24.7**
	L_41	17	ns	ns	14.6***	ns	ns	ns
	L_42	18	14.9**	21.9***	-13.4***	-44.7***	ns	ns
	L_44	18	ns	ns	ns	ns	ns	-19.2*
	L_45	18	ns	ns	ns	-31.5***	ns	ns
	L_46	18	ns	-20.9***	12.82*	19.3**	ns	ns
	L_48	18	ns	21.9***	ns	-16.6*	ns	ns
	L_51	18	22.4***	ns	ns	ns	ns	ns
	L_52	17	28.7***	ns	ns	ns	ns	ns
	L_53	18	17.8***	18.7***	ns	ns	ns	ns
	L_55	18	ns	ns	-19.1***	-42.4***	ns	-37.9***
	L_56	18	13.2*	ns	ns	-36.3***	ns	-22.2**
	L_59	18	18.39***	ns	ns	ns	ns	ns
	MG12	36	-20.68***	-31.2***	11.1***	-42.0***	-74.28***	-46.6***
	Panicle Nb: number of panicle measured. Chromosome: chromosome carrying the target segment.
	The values of RL (rachis length), PBN (primary branch number), PBL (average of primary branch length), SBN/PBN (secondary branch number per primary branch number) and SpN (spikelet number) correspond to the values of relative effect of the O. glaberrima introgression into the line. It represents the differences between the CSSL line and Os_Caiapo, relative to the value of Os_Caiapo. Statistical s…

## Sheet: TableS5
	Table S5: QTL and GWAS sites colocalized with the QTLs detected in this study.
	QTLs detected in our study	QTLs detected in other studies	chrom	Start (bp)	Stop (bp)	Origin_info	Trait Name / character
	qTBN1	ng1	1	34264553	36658883	qTARO	Number of grains per panicle (GN)
	qTBN1	sf1	1	34264553	36658883	qTARO	Seed
	qTBN1	GLSL-4	1	24 410 000	35 600 000	[42]	Panicle length (PL)
	qTBN1; qPBN1; qPBL1	Q_08	1	34874035	38996012	[42]	Thickness of the Rachis (TR)
	qTBN1; qPBN1; qPBL1	Q_06	1	35032514	38150186	[42]	Internode Length (NL)
	qTBN1	S1_35375938	1	35375938	35376038	[49]	empty grain number per panicle (EGNP )
	qTBN1	q-6	1	35404671	35405171	[45]	Number of Spikelet (NSPexp2)
	qTBN1	q-7	1	35659840	35660340	[45]	Secondary Branch length (SBLexp1)
	qTBN1; qPBN1; qPBL1	Q_13	1	35764131	38996012	[42]	Maximum Exsertion Thickness (xTE)
	qTBN1	qLVBTS1-1	1	36226902	39470731	qTARO	Number of large vascular bundles/Total spikelets per panicle
	qTBN1	qNSB1-1	1	36226902	39470731	qTARO	number of secondary branches per panicle (SBN)
	qTBN1	qSSBp1-1	1	36226902	39470731	qTARO	number of spikelets on secondary branches per panicle (SpN_SBN)
	qTBN1	qLVBTS1-1	1	36226902	39470731	qTARO	Panicle/flower
	qTBN1	qSB1-2	1	35100000	36200000	[47]	Secondary branch number (SBN)
	qTBN1; qPBN1; qPBL1	qSSBp1-1	1	36226902	39470731	qTARO	Seed
	qTBN1; qPBN1; qPBL1	yd1	1	36226902	39470731	qTARO	Seed
	qTBN1; qPBN1; qPBL1	Q_05	1	36389924	39320602	[42]	Internode Length Standard Deviation (NLsd)
	qTBN1; qPBN1; qPBL1	Q_07	1	36953664	38150306	[42]	Maximum Internode Length (xNL)
	qTBN1; qPBN1; qPBL1	S1_37112077	1	37112077	37112177	[49]	Total Spikelet per panicle (TSNP)
	qTBN1; qPBN1; qPBL1	Q_09	1	37370036	38642939	[42]	Panicle Length (PL)
	qTBN1; qPBN1; qPBL1	qNPB1	1	37595036	37595036	[25]	Number of PB (PBN)
	qTBN1; qPBN1; qPBL1	qSH1	1	38110750	38249213	qTARO	Shattering
	qTBN1; qPBN1; qPBL1	Q_12	1	38116619	38642939	[42]	Exsertion Length (EL)
	qTBN1; qPBN1; qPBL1	Q_10	1	38372528	38397011	[42]	Rachis Length (RL)
	qTBN1; qPBN1; qPBL1	Q_11	1	38410392	38412702	[42]	Rachis Length (RL)
	qTBN1; qPBN1; qPBL1	pl1.1	1	38490966	38491404	qTARO	Panicle_length (PL)
	qPBN2	q-10	2	14202523	14202524	[45]	Number of spikelet per panicle (NSPexp1)
	qPBN2	GLSL-7	2	3 920 000	14 660 000	[25]	Grain Number per panicle, No. of primary branches/panicle
	qSpN3	GLSL-11	3	110100 000	33 640 000	[25]	No. of primary branches/panicle
	qTBN3-1	id3002504	3	4364855	4364955	[44]	panicle length (PL)
	qTBN3-1	qTAA3-1	3	6027240	8462713	qTARO	Shoot/Seedling
	qTBN3-1	S3_6150519	3	6150519	6150619	[49]	Grain Number per panicle (GNP)
	qTBN3-1	rOg-PAN-7	3	6734586	6869901	[35]	Rachis length (RL)
	qTBN3-1	qGW3	3	7935478	9901136	qTARO	Seed
	qTBN3-1	gl3a	3	8460597	9806441	qTARO	grain_length
	qTBN3-1	gl3a	3	8460597	9806441	qTARO	Panicle/flower
	qTBN3-1	OsORR73	3	9810142	9819353	qTARO	Flowering
	qTBN3-1/qPBL3	GLSL-12	3	11 100 000	33 640 000	[25]	No. of primary branches/panicle
	qTBN3-2	GLSL-12	3	3500000	3640000	[252]	Primary Branch Number (PBN )
	qTBN3-2	qPP3-3	3	3340000	3560000	[47]	Primary Branch Number (PBN )
	qPBL3	Q_50	3	28383390	29541959	[42]	Minimum Primary Branch Length in the Upper Half of the Panicle (nPBLsu)
	qPBL3	q_114	3	29580203	29580503	qTARO	Shoot/Seedling
	qPBL3	PhyC	3	31767880	31772937	qTARO	Flowering
	qPBL3	q_119	3	32239082	32365157	qTARO	Flowering
	qTBN5	rOg-PAN-12	5	929803	1016947	[35]	Secondary Branch length (SBL)
	qTBN5	S5_1405289	5	1405289	1405389	[49]	Primary Branch Number (PBN )
	qTBN5	S5_1408688	5	1408688	1408788	[49]	Primary Branch Number (PBN )
	qTBN5	Sh6-mer	5	4085166	4087911	qTARO	seed_shattering
	qTBN5	Sh6-mer	5	4085166	4087911	qTARO	Panicle/flower
	qTBN5	q-22	5	6678610	6696606	[45]	Number os spikelet (NSPexp1)
	qTBN5	GLSL-16	5	3 170 000	18 880 000	[25]	Grain Number per panicle,
	qTBN7; qPBN7; qPBL7	q-33	7	22329146	22329646	[45]	Number of secondary Branch (SBNexp1)
	qTBN7; qPBN7; qPBL7	grb7-2	7	22532352	25188107	qTARO	Seed
	qTBN7; qPBN7; qPBL7	GW7, GL7, SLG7	7	24664168	24669324	qTARO	Seed
	qTBN7; qPBN7; qPBL7	S7_24847205	7	24847205	24847305	[49]	Total Spikelet per panicle (TSNP)
	qTBN7; qPBN7; qPBL7	S7_25286267	7	25286267	25286367	[49]	Empty grain number per panicle (EGNP)
	qTBN7; qPBN7; qPBL7	S7_25328075	7	25328075	25328175	[49]	Panicle number per plant (PN)
	qTBN7	hd7a	7	26313662	27191049	qTARO	Flowering
	qTBN7	S7_28205415	7	28205415	28205515	[49]	Total Spikelet per panicle (TSNP)
	qTBN7	S7_28208986	7	28208986	28209086	[49]	Grain Number per Panicle (GNP)
	qTBN7	S7_28316717	7	28316717	28316817	[49]	Total Spikelet per panicle (TSNP)
	qTBN7	q-34	7	28829556	28830056	[35]	Secondary Branch Length (SBLexp1)
	qSBN/PBN11	Q_138	11	21270458	23829029	[42]	Maximum Number of Primary Branches per Internode in the Upper Half of the Panicle (xBpNsu)
	qSBN/PBN11; qSpN11	q-45	11	22144121	22145721	[5]	Primary branch number (PBNexp1)
	qSBN/PBN11; qSpN11	Q_137	11	22736967	23509404	[42]	Number of Primary Branches per Internode in the Upper Half of the Panicle Standard Deviation (BpNsusd)
	qSBN/PBN11; qSpN11	q-46	11	23012580	23013080	[45]	Secondary branch Nb/ Number of Spikelet per panicle (SBNexp2/NSPexp1)
	qSBN/PBN11; qSpN11	rOg-PAN-22	11	23047964	23241735	[35]	Secondary branch length (SBL)
	qSBN/PBN11; qSpN11	q-47	11	23728957	23729457	[45]	Number of spikelet per panicle (NSPexp1)
	qSBN/PBN11; qSpN11	q-48	11	25276132	25276632	[45]	Number of primary branch (PBNexp2)
	qSBN/PBN11; qSpN11	S11_26117686	11	26117686	26117786	[49]	Grain Number per Panicle (GNP)
	qSBN/PBN12	id12006578	12	19520927	19521027	[49]	panicle Length (PL)
	qSBN/PBN12	S12_19705593	12	19705593	19705693	[49]	Panicle Number per plant (PN)
	qSBN/PBN12	S12_23573438	12	23573438	23573538	[49]	Total Spikelet per panicle (TSNP)
	qSBN/PBN12	S12_23573438	12	23573438	23573538	[49]	Grain Number per Panicle (GNP)
	qSBN/PBN12	S12_24667896	12	24667896	24667996	[49]	Primary Branch Number (PBN)
	qSBN/PBN12	id12009010	12	24997487	24997587	[44]	panicle Length (PL)

## Sheet: TableS6
	Table S6: Metrics of genome quality obtained for Os_Caiapó and Og_MG12 genome ONT sequencing, assemblies.
	Assembly metrics	Os_Caiapó	Og_MG12
	Total number	380 488 984	349 702 835
	N50	30 886 822	27 302 919
	Longest	44 411 162	40 471 113
	mean_length	5 073 186.5	13 450 109
	L50	6	6
	nb contig	75	26
	nb contig > 50kb	17	18
	Gaps	33	14
	N's per 100 kbp	0,87	0,4
	Busco score	0.984	0.984
	single- copy	0.961	0.961
	duplicated	0.023	0.023
	Fragmented	0.003	0.003
	Missing	0.013	0.013

## Sheet: TableS7
	Table S7: Summary of the positions (in bp) of structural variations observed in the QTLs detected.
			O. sativa_Caiapó		O. glaberrima_MG12
	QTL_Name	Modification type	Start	Stop	Start	Stop
	qPBN2	Inversion	14 074 221	15 371 120	13 993 338	15 212 861
	qTBN7	Inversion	19 736 798	19 967 560	17 890 563	18 096 855
	qTBN5	Deletion in O. glaberrima_MG12	3 872 930		3 587 208
	qSpN3	Deletion in O. glaberrima_MG12	341 950		1 493 256
	qSBN/PBN12	Insertion in O. glaberrima_MG12	16 662 438		15 357 422
	qSBN/PBN12	Inserion in O. glaberrima_MG12	19 391 669		16 429 094
	qSBN/PBN12	Deletion in O. glaberrima_MG12	24 547 914		22 792 887

## Sheet: TableS8
	TableS8 : Genes described in the FunRiceGenes database for each QTL detected in this study.
	Traits	ID_QTL	Chromosome	rapdb_id	msu_id	funjRiceGenes Symbols	rapdb_annotation	msu_annotation
	PBN	qPBN1	1	Os01g0874100	LOC_Os01g65350	OsdNK2	Deoxyribonucleoside kinase%2C WSL8 (white stripe leaf 8) homolog	deoxynucleoside kinase family, putative, expressed
			1	Os01g0874300	LOC_Os01g65370	OsMYB22	Similar to MybHv5 (Fragment).	MYB family transcription factor, putative, expressed
			1	Os01g0874900	LOC_Os01g65410	OsCADT1|FLO20	Putative serine hydroxymethyltransferase%2C Negative regulator of sulphate/selenate uptake and assimilation%2C Cadmium tolerance	serine hydroxymethyltransferase, mitochondrial precursor, putative, expressed
			1	Os01g0876100	LOC_Os01g65500	OsCLC1	Similar to Chloride channel.	chloride channel protein, putative, expressed
			1	Os01g0878400	LOC_Os01g65660	OsAAP5	Amino acid permease%2C Regulation of tiller number and grain yield	amino acid transporter, putative, expressed
			1	Os01g0878700	LOC_Os01g65670	OsAAP6|qPC1	Amino acid transporter%2C transmembrane domain containing protein.	amino acid transporter, putative, expressed
			1	Os01g0880200	LOC_Os01g65780	OsGUX1	Similar to cDNA clone:J013112C08%2C full insert sequence.	glycosyl transferase, putative, expressed
			1	Os01g0881500	LOC_Os01g65900	OsPH1	Similar to Scarecrow-like 1 (Fragment).	chitin-inducible gibberellin-responsive protein, putative, expressed
			1	Os01g0883100	LOC_Os01g66030	OsMADS2	Similar to PISTILLATA-like MADS box protein.	OsMADS2 - MADS-box family gene with MIKCc type-box, expressed
			1	Os01g0883800	LOC_Os01g66100	sd1|GA20ox2|OsGA20ox2	GA 20-oxidase2%2C GA metabolism	gibberellin 20 oxidase 2, putative, expressed
			1	Os01g0884300	LOC_Os01g66120	OsNAC6|SNAC2	NAC transcription factor%2C Drought tolerance%2C Response to abiotic and biotic stresses	No apical meristem protein, putative, expressed
			1	Os01g0884400	LOC_Os01g66130	OsPIE3|OsPUB16	Armadillo domain containing protein.	armadillo/beta-catenin repeat family protein, putative, expressed
			1	Os01g0885700	LOC_Os01g66250	SDRLK-17	Protein kinase-like domain containing protein.	S-locus-like receptor protein kinase, putative, expressed
			1	Os01g0886200	LOC_Os01g66290	OsMADS21	Similar to AGAMOUS homolog.	OsMADS21 - MADS-box family gene with MIKCc type-box, expressed
			1	Os01g0887100	LOC_Os01g66360	OsMCS	Similar to 4-(Cytidine 5'-diphospho)-2-C-methyl-D-erythritol synthase.	2-C-methyl-D-erythritol 4-phosphate cytidylyltransferase, putative, expressed
			1	Os01g0889400	LOC_Os01g66590	OsIG1	Similar to LOB domain protein 6 (ASYMMETRIC LEAVES2).	DUF260 domain containing protein, putative, expressed
			1	Os01g0889900	LOC_Os01g66610	SDRLK-18	Serine/threonine protein kinase-related domain containing protein.	serine/threonine-protein kinase receptor precursor, putative, expressed
			1	Os01g0890100	LOC_Os01g66630	PSRK2	Similar to S-domain class receptor-like kinase3.	S-domain receptor-like protein kinase, putative, expressed
			1	Os01g0890200	LOC_Os01g66640	SDRLK-19	Similar to S-domain class receptor-like kinase3.	S-domain receptor-like protein kinase, putative, expressed
			1	Os01g0890600	LOC_Os01g66680	SDRLK-50	Protein kinase%2C catalytic domain domain containing protein.	S-domain receptor-like protein kinase, putative, expressed
			1	Os01g0890900	LOC_Os01g66690	ZIP4|SPO22	Hypothetical conserved gene.	ZIP4/SPO22, putative, expressed
			1	Os01g0894300	LOC_Os01g66940	OsFKI	Fructokinase (Fragment).	kinase, pfkB family, putative, expressed
			1	Os01g0895600	LOC_Os01g67054	OsCRT3	Similar to Calreticulin-3.	calreticulin precursor protein, putative, expressed
			1	Os01g0896300	LOC_Os01g67100	FSM|CAF-1	Hypothetical conserved gene.	expressed protein
			1	Os01g0896800	LOC_Os01g67134	RPL5	Ribosomal protein L18/L5 domain containing protein.	ribosomal L18p/L5e family protein, putative, expressed
			1	Os01g0897000	LOC_Os01g67160	CDKB1;1|CDKB1|OsCDKB1;1	Similar to Cyclin-dependent kinase B1-1.	cyclin-dependent kinase B1-1, putative, expressed
			1	Os01g0897200	LOC_Os01g67180	OsRNS2	Similar to Ribonuclease 2 precursor (EC 3.1.27.1).	ribonuclease T2 family domain containing protein, expressed
			1	Os01g0897300	LOC_Os01g67190	OsRNS6	Ribonuclease T2 family protein.	ribonuclease T2 family domain containing protein, expressed
			1	Os01g0897600	LOC_Os01g67220	Os1BGlu4	Glycoside hydrolase%2C family 1 protein.	Os1bglu4 - beta-glucosidase-like protein without signal sequence, expressed
			1	Os01g0897700	LOC_Os01g67240	OsFH1	Putative type I Formin%2C Regulation of root-hair elongation	formin-like protein 1 precursor, putative, expressed
			1	Os01g0897800	LOC_Os01g67250	OsRAD21-1	Similar to Rad21/Rec8-like protein.	Rad21 / Rec8 like protein, putative, expressed
			1	Os01g0898300	LOC_Os01g67290	Osspr1	Hypothetical conserved gene.	cyclin-related protein, putative, expressed
			1	Os01g0899700	LOC_Os01g67390	COG2	Pollen Ole e 1 allergen and extensin domain containing protein.	POEI32 - Pollen Ole e I allergen and extensin family protein precursor, expressed
			1	Os01g0899800	LOC_Os01g67410	BBM3	Pathogenesis-related transcriptional factor and ERF domain containing protein.	AP2/EREBP transcription factor BABY BOOM, putative, expressed
			1	Os01g0900400	LOC_Os01g67430	EG1|GY1	Putative triacylglycerol (TAG) lipase%2C Phospholipase A1%2C Specification of empty-glume identity%2C Regulation of spikelet development%2C Endogenous jasmonic acid (JA) biosynthesis	lipase, putative, expressed
			1	Os01g0901200	LOC_Os01g67510	RECA3	Similar to RecA protein (Fragment).	recA protein, putative, expressed
			1	Os01g0907400	LOC_Os01g67970	JMJ705	Histone lysine demethylase%2C Stress-responsive H3K27me3(histon H3 lysine 27 trimethylation) demethylation	ZOS1-20 - C2H2 zinc finger protein, expressed
			1	Os01g0907600	LOC_Os01g67980	REP-1|OsEP3A|OsSAG12-1	Cysteine protease%2C Negative regulator of cell death	cysteine proteinase EP-B 1 precursor, putative, expressed
			1	Os01g0907900	LOC_Os01g68000	PLA2|LHD2	MEI2-like RNA binding protein%2C Regulation of leaf initiation and maturation	AML1, putative, expressed
			1	Os01g0908200	LOC_Os01g68020	OsBT	Member of the Bric-a-Brac/Tramtrack/Broad (BTB) family%2C BT1/BT2 ortholog%2C Negative regulation of nitrate uptake and nitrogen use efficiency	BTBZ2 - Bric-a-Brac, Tramtrack, and Broad Complex BTB domain with TAZ zinc finger and Calmodulin-binding domains, expressed
			1	Os01g0908600	LOC_Os01g68050	OsProT1	Proline (Pro) and %26gamma%3B-aminobutyric acid (GABA) transporter%2C Stress tolerance%2C Cadmium stress tolerance	transmembrane amino acid transporter protein, putative, expressed
			1	Os01g0909100	LOC_Os01g68104	HDT702	Hypothetical conserved gene.	ZOS1-21 - C2H2 zinc finger protein, expressed
			1	Os01g0909200	LOC_Os01g68120	OsDCL3a	Dicer-like 3 homolog%2C 24-nt siRNA processing%2C Control of agricultural trait	DCL3, putative, expressed
			1	Os01g0911300	LOC_Os01g68330	OsABCB24	Similar to Transporter associated with antigen processing-like protein.	antigen peptide transporter-like 1, chloroplast precursor, putative, expressed
			1	Os01g0911700	LOC_Os01g68370	OSVP1|VP1	Transcription activator VP1-rice.	B3 DNA binding domain containing protein, expressed
			1	Os01g0913000	LOC_Os01g68480	OsTRX2	Similar to Thioredoxin F-type 2%2C chloroplast precursor (TRX-F2).	thioredoxin, putative, expressed
			1	Os01g0916400	LOC_Os01g68770	OsSBP	Similar to Selenium binding protein.	selenium-binding protein, putative, expressed
			1	Os01g0917400	LOC_Os01g68860	C3H12	Hypothetical conserved gene.	zinc finger C-x8-C-x5-C-x3-H type family protein, expressed
			1	Os01g0917500	LOC_Os01g68870	OsMSP1|MSP1|OsTMS15	Leucine-rich repeat receptor-like kinase%2C Specification of anther cell identity%2C Control of early sporogenic development%2C Initiation of anther wall formation	leucine-rich repeat receptor protein kinase EXS precursor, putative, expressed
			1	Os01g0918200	LOC_Os01g68940	OsSUMO2	Similar to Ubiquitin-like protein SMT3.	ubiquitin family domain containing protein, expressed
			1	Os01g0918300	LOC_Os01g68950	OsSUMO1	Similar to Ubiquitin-like protein SMT3.	ubiquitin family domain containing protein, expressed
			1	Os01g0919100	LOC_Os01g69010	OsFRDL4	Aluminum-induced citrate transporter%2C Aluminum tolerance	MATE efflux protein, putative, expressed
			1	Os01g0919400	LOC_Os01g69030	sps1|SPS|OsSPS1	Sucrose phosphate synthase%2C Sucrose synthesis in pollen germination	sucrose-phosphate synthase, putative, expressed
			1	Os01g0919900	LOC_Os01g69080	OsSSI2	Similar to Acyl-desaturase.	acyl-desaturase, chloroplast precursor, putative, expressed
			1	Os01g0921200	LOC_Os01g69210	OsMOGS	Mannosyl-oligosaccharide glucosidase%2C N-glycan formation%2C Auxin-mediated root development	mannosyl-oligosaccharide glucosidase, putative, expressed
			1	Os01g0921800	LOC_Os01g69270	WCR1	Tetratricopeptide-like helical domain containing protein.	OsFBO2 - F-box and other domain containing protein, expressed
			1	Os01g0922100	LOC_Os01g69290	RBG1-L	Conserved hypothetical protein.	antifreeze glycoprotein, putative, expressed
			1	Os01g0922600	LOC_Os01g69830	OsSPL2	Similar to SBP-domain protein 4.	OsSPL2 - SBP-box gene family member, expressed
			1	Os01g0922800	LOC_Os01g69850	OsMADS51|OsMADS65	MADS-box transcription factor%2C Short-day flowering promoter	OsMADS65 - MADS-box family gene with MIKC* type-box, expressed
			1	Os01g0923700	LOC_Os01g69920	OHK2|OsHk3	Histidine kinase%2C Abscisic acid (ABA)-induced antioxidant defense	histidine kinase, putative, expressed
			1	Os01g0923900	LOC_Os01g69940	LC4	Cyclin-like F-box domain containing protein.	OsFBX32 - F-box domain containing protein, expressed
			1	Os01g0926600	LOC_Os01g70190	OsGT47A	Similar to Pectin-glucuronyltransferase.	exostosin family domain containing protein, expressed
			1	Os01g0926700	LOC_Os01g70200	OsIRX10	Similar to secondary cell wall-related glycosyltransferase family 47.	exostosin family domain containing protein, expressed
			1	Os01g0927000	LOC_Os01g70220	SDG714	Similar to SET domain-containing protein SET118.	histone-lysine N-methyltransferase, putative, expressed
			1	Os01g0927600	LOC_Os01g70270	OsARF2|OsARF4	Auxin response factor (ARF) family protein%2C Transcription factor%2C Negative regulation of grain size and weight	auxin response factor, putative, expressed
			1	Os01g0928000	LOC_Os01g70310	OsbHLH001|OsICE2	Basic helix-loop-helix (bHLH) transcription factor%2C Control of stomatal initiation%2C Regulation of mature stoma differentiation	inducer of CBF expression 2, putative, expressed
			1	Os01g0928100	LOC_Os01g70320	OsSCD2|OsCEF3	Similar to expressed protein.	expressed protein
			1	Os01g0928800	LOC_Os01g70380	OsLCB2a1	Similar to Serine palmitoyltransferase.	serine palmitoyltransferase 2, putative, expressed
			1	Os01g0929600	LOC_Os01g70440	RTS	Similar to Anther specific.	LEML1 - Anther-specific LEM1 family protein precursor, expressed
			1	Os01g0930400	LOC_Os01g70490	OsHAK5	Potassium transporter%2C High-affinity K acquisition%2C Root-to-shoot K transport%2C K-regulated salt tolerance	potassium transporter, putative, expressed
			1	Os01g0931400	LOC_Os01g70580	ROX1	Thiamin pyrophosphokinase%2C eukaryotic domain containing protein.	thiamin pyrophosphokinase 1, putative, expressed
			1	Os01g0934800	LOC_Os01g70850	Pir7b	Alpha/beta hydrolase fold-1 domain containing protein.	esterase, putative, expressed
			1	Os01g0934900	LOC_Os01g70860	Pir7a	Probable esterase PIR7A.	esterase, putative, expressed
			1	Os01g0935500	LOC_Os01g70940	OsHAK2	Similar to Potassium transporter HAK4.	potassium transporter, putative, expressed
			1	Os01g0936100	LOC_Os01g71000	OsRLCK55	Similar to protein kinase family protein.	protein kinase APK1B, chloroplast precursor, putative, expressed
			1	Os01g0937050	LOC_Os01g71080	OsCLP	Homolog of xylanase inhibitor%2C Chitinase-like protein%2C Defense response against pathogens%2C Growth regulation through calcium signaling	xylanase inhibitor, putative, expressed
			1	Os01g0940000	LOC_Os01g71310	OsCKX4	Cytokinin oxidase/dehydrogenase%2C Crown root formation	cytokinin dehydrogenase precursor, putative, expressed
			1	Os01g0940100	LOC_Os01g71320	SNG1|OsHXK3	Similar to Hexokinase-3.	hexokinase, putative, expressed
			1	Os01g0940800	LOC_Os01g71350	Gns6	Similar to Beta-1%2C 3-glucanase precursor.	glycosyl hydrolases family 17, putative, expressed
			1	Os01g0942300	LOC_Os01g71474	OsEGL2	Endo-(1%2C 3%3B1%2C 4)-%26beta%3B-glucanase	glycosyl hydrolases family 17, putative, expressed
			1	Os01g0944700	LOC_Os01g71670	OsGLN2	Similar to Beta-1%2C 3-glucanase precursor.	glycosyl hydrolases family 17, putative, expressed
			1	Os01g0946700	LOC_Os01g71830	OsGLN1	Similar to Glucan endo-1%2C 3-beta-glucosidase GV (EC 3.2.1.39) ((1->3)-beta-glucan endohydrolase GV) ((1->3)-beta-glucanase isoenzyme GV) (Beta-1%2C 3- endoglucanase GV).	glycosyl hydrolases family 17, putative, expressed
			1	Os01g0947700	LOC_Os01g71930	Osg1	%26beta%3B-1%2C 3-glucanase%2C Callose degradation%2C Pollen development	glycosyl hydrolases family 17 protein, expressed
			1	Os01g0948100	LOC_Os01g71960	OsMUS81	Restriction endonuclease%2C type II-like%2C core domain containing protein.	endonuclease, putative, expressed
			1	Os01g0948400	LOC_Os01g71990	OsP5CR	Pyrroline-5-carboxylate reductase%2C Proline biosynthesis%2C Response to osmotic and salt stress	pyrroline-5-carboxylate reductase, putative, expressed
			1	Os01g0948900	LOC_Os01g72020	OsBOP1	BTB/POX VIRUS AND ZINC FINGER (POZ) domain and ankyrin repeats containing protein%2C Regulator of proximal-distal patterning of leaves	BTBA3 - Bric-a-Brac,Tramtrack, Broad Complex BTB domain with Ankyrin repeat region, expressed
			1	Os01g0949400	LOC_Os01g72090	Se13|OsHY2	Similar to elongated mesocotyl1.	phycoerythrobilin ferredoxin oxidoreductase, putative, expressed
			1	Os01g0951000	LOC_Os01g72220	OsFY	Similar to WD-repeat protein 33.	WD domain, G-beta repeat domain containing protein, expressed
			1	Os01g0952500	LOC_Os01g72330	OsRR4	A-type response regulator%2C Cytokinin signaling	OsRR4 type-A response regulator, expressed
			1	Os01g0952800	LOC_Os01g72370	OsIRO2|OsbHLH056	Conserved hypothetical protein.	helix-loop-helix DNA-binding domain containing protein, expressed
			1	Os01g0954400	LOC_Os01g72480	OsPIE1	Pi-starvation induced RING-type E3 ligase%2C Pi homeostasis	zinc finger, C3HC4 type domain containing protein, expressed
			1	Os01g0955100	LOC_Os01g72530	OsMSR2	Calmodulin-like protein%2C Drought and salt tolerance	OsCML31 - Calmodulin-related calcium sensor protein, expressed
			1	Os01g0955700	LOC_Os01g72570	OsCLT1	CRT-like transporter%2C Glutathione homeostasis%2C Arsenic tolerance	expressed protein
			1	Os01g0956700	LOC_Os01g72670	OsLCD	Cadmium tolerance and accumulation	expressed protein
			1	Os01g0957000	LOC_Os01g72690	OsNADK1	NAD kinase%2C Mediation of intracellular redox balance%2C Drought tolerance	NAD kinase, putative, expressed
			1	Os01g0958000	LOC_Os01g72790	CDKC1	Similar to Cyclin-dependent kinase C-2.	cyclin-dependent kinase, putative, expressed
			1	Os01g0958900	LOC_Os01g72880	OsMLH1|PSSR1	Similar to MLH1 protein (Fragment).	DNA mismatch repair protein Mlh1, putative, expressed
			1	Os01g0959000	LOC_Os01g72890	OsSR45	Splicing factor%2C mRNA processing	transposon protein, putative, CACTA, En/Spm sub-class, expressed
			1	Os01g0959100	LOC_Os01g72900	Asr1	Similar to Abscisic stress ripening protein 1.	abscisic stress-ripening, putative, expressed
			1	Os01g0959200	LOC_Os01g72910	Asr2	Similar to Ci21A protein.	abscisic stress-ripening, putative, expressed
			1	Os01g0959600	LOC_Os01g72930	EMP5|OsEMP5	Pentatricopeptide repeat domain containing protein.	pentatricopeptide, putative, expressed
			1	Os01g0963600	LOC_Os01g73250	Asr6|OsASR6	ABA/WDS induced protein family protein.	abscisic stress-ripening, putative, expressed
			1	Os01g0965400	LOC_Os01g73450	YGL8|YL2	Chloroplast-targeted UMP kinase%2C Regulation of leaf colour	amino acid kinase, putative, expressed
			1	Os01g0968800	LOC_Os01g73770	OsDREB1F|RCBF2	DREB transcription factor%2C Drought tolerance%2C Salt and low temperature tolerance	dehydration-responsive element-binding protein, putative, expressed
			1	Os01g0970400	LOC_Os01g73880	p26	Eukaryotic translation initiation factor 4E-1 (eIF4E-1) (eIF-4E-1) (mRNA cap-binding protein) (eIF-4F 25 kDa subunit) (eIF-4F p26 subunit).	eukaryotic translation initiation factor, putative, expressed
			1	Os01g0970500	LOC_Os01g73890	OsTFIIA&gamma;1|OsTFIIAgamma1	Small subunit of the transcription factor IIA on chromosome 1%2C Mediation of host susceptibility to disease	transcription initiation factor IIA gamma chain, putative, expressed
			1	Os01g0970600	LOC_Os01g73900	OsRH58	DEAD-box RNA helicase (EC:3.6.4.13)%2C Salt or drought stress tolerance%2C RNA chaperon activity	DEAD-box ATP-dependent RNA helicase, putative, expressed
			1	Os01g0971100	LOC_Os01g73960	OsDi19-5	Drought induced 19 family protein.	drought induced 19 protein, putative, expressed
			1	Os01g0971800	LOC_Os01g74020	OsLUX|OsPCL1	Transcription factor with a GARP DNA-binding domain%2C Photoperiodic control of flowering time%2C Clock associated-component	MYB family transcription factor, putative, expressed
			1	Os01g0972200	LOC_Os01g74110	OsZIP1	Zinc transporter%2C Metal-detoxified transporter%2C "Detoxification of excess Zn%2C Cu and Cd"	metal cation transporter, putative, expressed
			1	Os01g0972900	LOC_Os01g74146	OsCCS52B	Similar to Clone ZZD405 mRNA sequence. (Fragment).	WD repeat-containing protein, putative, expressed
			1	Os01g0973500	LOC_Os01g74200	OsRLCK57	Receptor-like cytoplasmic kinase%2C Positive regulation of chitin- and PGN induced immunity%2C Positive regulation of the development of tillers and panicle secondary branching	protein kinase domain containing protein, expressed
			1	Os01g0974200	LOC_Os01g74300	OsMTI2B|OsMT2c	Conserved hypothetical protein.	metallothionein, putative, expressed
			1	Os01g0975300	LOC_Os01g74410	OsMYB48-1|OsMYB59	Similar to Myb factor protein.	MYB family transcription factor, putative, expressed
			1	Os01g0975800	LOC_Os01g74440	MADS79	MADS-box transcription factor%2C Regulation of early seed development	OsMADS79 - MADS-box family gene with M-alpha type-box, expressed
		qPBN2	2	Os02g0312800	LOC_Os02g20870	OsSNI1	Ankyrin repeat containing protein.	SNI1, putative, expressed
			2	Os02g0313400	LOC_Os02g20930	OsAPI5	Putative homolog of antiapoptosis protein Api5 in animal%2C Regulation of tapetal programmed cell death (PCD) and degeneration during pollen development	apoptosis inhibitor 5, putative, expressed
			2	Os02g0320100	LOC_Os02g21510	ROX2	Bacterial Fmu (Sun)/eukaryotic nucleolar NOL1/Nop2p domain containing protein.	NOL1/NOP2/sun family protein, putative, expressed
			2	Os02g0321500	LOC_Os02g21630	OsPITP6	Cellular retinaldehyde-binding/triple function%2C C-terminal domain containing protein.	SEC14 cytosolic factor family protein, putative, expressed
			2	Os02g0324400	LOC_Os02g21890	FOS1	Secreted protein with a CLE domain%2C Maintenance of the floral meristem (FM) and the vegetative shoot apical meristem (SAM)	expressed protein
			2	Os02g0325600	LOC_Os02g22020	NIGT1	Similar to Phosphate starvation response regulator-like protein.	MYB family transcription factor, putative, expressed
			2	Os02g0327000	LOC_Os02g22130	OsGAP1	C2 domain containing protein.	expressed protein
			2	Os02g0328300	LOC_Os02g22260	OsPKIWI|PKIWI502	Phenol hydroxylase reductase family protein.	fruit protein PKIWI502, putative, expressed
			2	Os02g0329800	LOC_Os02g22380	OsGT61-1|XAX1	Glycosyltransferase%2C Xylan biosynthesis	glycosyltransferase protein, putative, expressed
			2	Os02g0437200	LOC_Os02g24080	OsSNAP32	SNAP25-type SNARE protein%2C Rice blast resistance	SNARE domain containing protein, putative, expressed
			2	Os02g0450000	LOC_Os02g25230	TAC4|SG2|OsBC17	Similar to OSIGBa0107A02.7 protein.	expressed protein
			2	Os02g0459600	LOC_Os02g26160	OsLecRK-S.7|OsLecRK5|OsDAF1	Lectin receptor kinase%2C Regulation of pollen development%2C Regulation of pollen aperture formation	receptor lectin kinase like protein, putative, expressed
			2	Os02g0462800	LOC_Os02g26430	OsWRKY42|WRKY42	WRKY transcription factor 42%2C Transcriptional repressor%2C Promotion of leaf senescence	WRKY42, expressed
			2	Os02g0463500	LOC_Os02g26480	OsIAA-At	Peptidase S10%2C serine carboxypeptidase domain containing protein.	OsSCP7 - Putative Serine Carboxypeptidase homologue, expressed
			2	Os02g0465900	LOC_Os02g26700	OsARP|OsCTP	ChaC-like protein family protein.	cation transport regulator-like protein 1, putative, expressed
			2	Os02g0472700	LOC_Os02g27310	MAK3	Similar to receptor-like serine-threonine protein kinase.	TKL_IRAK_DUF26-lc.6 - DUF26 kinases have homology to DUF26 containing loci, expressed
			2	Os02g0473200	LOC_Os02g27360	OsAP19	Hypothetical conserved gene.	aspartic proteinase-like protein 2 precursor, putative, expressed
			2	Os02g0477700	LOC_Os02g27620	D50	Inositol polyphosphate 5-phosphatase%2C Development of internode cell-producing intercalary meristem	endonuclease/exonuclease/phosphatase family domain containing protein, expressed
			2	Os02g0481900	LOC_Os02g28074	OsXrn4-L	5'-3' exoribonuclease	XRN 5-3 exonuclease N-terminus family protein, expressed
			2	Os02g0482400	LOC_Os02g28110	ODCb	Similar to Ornithine decarboxylase (EC 4.1.1.17) (ODC).	ornithine decarboxylase, putative, expressed
			2	Os02g0483500	LOC_Os02g28170	OsMaT-2	Transferase family protein.	transferase family protein, putative, expressed
			2	Os02g0484200	LOC_Os02g28220	OsMaT-1	Transferase family protein.	transferase family protein, putative, expressed
			2	Os02g0485000	LOC_Os02g28340	OsMaT-3	Transferase domain containing protein.	transferase family protein, putative, expressed
			2	Os02g0489550	LOC_Os02g28830	OsOGT1	Tetratricopeptide TPR-1 domain containing protein.	tetratricopeptide repeat domain containing protein, expressed
			2	Os02g0490000	LOC_Os02g28870	OsPUB73	U-box domain-containing protein 73%2C Regulation of male reproductive development	U-box domain-containing protein, putative, expressed
			2	Os02g0491300	LOC_Os02g28970	OsMTR1	Secretory fasciclin glycoprotein%2C Regulation of anther development and pollen formation	expressed protein
			2	Os02g0491400	LOC_Os02g28980	rFKBP75	Similar to Peptidylprolyl isomerase.	peptidyl-prolyl isomerase, putative, expressed
			2	Os02g0493100	LOC_Os02g29150	OsRALyase	F-box domain%2C cyclin-like domain containing protein.	OsFBO11 - F-box and other domain containing protein, expressed
			2	Os02g0505400	LOC_Os02g30230	OsExo70-F2	Component of Exo70 exocyst complex	exo70 exocyst complex subunit domain containing protein, expressed
			2	Os02g0510200	LOC_Os02g30630	OsALS	Acetolactate synthase (EC4.6.3.8)%2C Acetohydroxy acid synthase%2C Herbicide resistance (mutated form of rice ALS%2C OsmALS (W548L/S627I))	thiamine pyrophosphate enzyme, C-terminal TPP binding domain containing protein, expressed
			2	Os02g0512400	LOC_Os02g30850	OsGRX8	CC-type glutaredoxin%2C Abiotic stress response%2C Floral organ development and pathogen response	OsGrx_C8 - glutaredoxin subgroup III, expressed
			2	Os02g0513000	LOC_Os02g30900	OsPBL1	Similar to Receptor protein kinase-like protein.	protein kinase domain containing protein, expressed
			2	Os02g0513100	LOC_Os02g30910	OsSWEET15	Clade III SWEET transporter%2C Sucrose transporter%2C Regulation of sucrose transport in response to drought and salt stress%2C TAL effector-mediated susceptibility to bacterial pathogen	nodulin MtN3 family protein, putative, expressed
			2	Os02g0514500	LOC_Os02g31030	OsGDPD2	Glycerophosphodiester phosphodiesterase%2C Response to Pi deficiency%2C Low Pi acclimation	glycerophosphoryl diester phosphodiesterase family protein, putative, expressed
			2	Os02g0516400	LOC_Os02g31140	CFL1	WW domain protein%2C Regulation of cuticle development	major ampullate spidroin 2-2, putative, expressed
			2	Os02g0517531	LOC_Os02g31290	LARGE1|OML4	Similar to Mei2-like protein.	AML1, putative, expressed
			2	Os02g0521300	LOC_Os02g32160	OsBON1	Copine protein%2C Negative regulation of disease resistance%2C Positive regulation of plant growth and development	copine, putative, expressed
			2	Os02g0523500	LOC_Os02g32350	OsTudor-SN	Similar to RNA binding protein Rp120.	TUDOR protein with multiple SNc domains, putative, expressed
			2	Os02g0523800	LOC_Os02g32370	OsIPK2|IPK2|IP6K|ES2	Inositol polyphosphate kinase%2C Auxin signaling%2C Regulation of lateral root development%2C Leaf senescence	inositol hexaphosphate kinase, putative, expressed
			2	Os02g0526400	LOC_Os02g32520	OsClpD1	Caseinolytic protease regulatory ATPase module%2C Intrinsic chaperone%2C Tolerance to salt and desiccation stresses	ERD1 protein, chloroplast precursor, putative, expressed
			2	Os02g0527300	LOC_Os02g32590	OsHSFA3	Similar to Heat shock transcription factor 31 (Fragment).	HSF-type DNA-binding domain containing protein, expressed
			2	Os02g0527600	LOC_Os02g32610	OsCTR2	Functional homolog of Arabidopsis Raf-like protein CONSTITUTIVE TRIPLE RESPONSE1 (CTR1)%2C Ethylene-receptor signalling	protein kinase domain containing protein, expressed
			2	Os02g0528200	LOC_Os02g32660	OsBEIIb|OsSBEIIb	Starch branching enzyme 3%2C Starch synthesis	1,4-alpha-glucan-branching enzyme, chloroplast precursor, putative, expressed
			2	Os02g0528900	LOC_Os02g32690	OsPDR2	Similar to PDR-like ABC transporter.	pleiotropic drug resistance protein 15, putative, expressed
			2	Os02g0529400	LOC_Os02g32730	OsNIN3	Similar to Alkaline/neutral invertase.	neutral/alkaline invertase, putative, expressed
			2	Os02g0530600	LOC_Os02g32860	OsPARP3	Similar to Poly.	poly synthetase 3, putative, expressed
			2	Os02g0531600	LOC_Os02g32950	RCN2	TFL1/CEN ortholog%2C Phosphatidylethanolamine-binding protein%2C PEBP family protein%2C Control of the phase transition of meristem%2C Control of flowering time	RCN2 Centroradialis-like1 homologous to TFL1 gene
			2	Os02g0532500	LOC_Os02g32980	OsGLP2-1	Germin-like protein%2C Fungal blast and bacterial blight resistance	Cupin domain containing protein, expressed
			2	Os02g0532800	LOC_Os02g32990	OsBIC2	7TM GPCR%2C rhodopsin-like domain containing protein.	expressed protein
			2	Os02g0534400	LOC_Os02g33110	OsCIN1	Cell wall invertase (EC 3.2.1.26).	glycosyl hydrolases, putative, expressed
			2	Os02g0535400	LOC_Os02g33180	OsRAR1	Cys- and His-rich domain (CHORD%2C zinc binding finger motif) containing protein%2C Innate-immune response	rar1, putative, expressed
			2	Os02g0536500	LOC_Os02g33330	ACL2	Similar to H0622F05.5 protein.	expressed protein
			2	Os02g0537500	LOC_Os02g33430	OsE2F1	E2F transcription factor	E2F family transcription factor protein, putative, expressed
			2	Os02g0537700	LOC_Os02g33450	BAS1|OsTPX|OsPRX2	2-Cys peroxiredoxin (EC 1.11.1.15)%2C Stomatal closure%2C Potassium deficiency tolerance	peroxiredoxin, putative, expressed
			2	Os02g0538000	LOC_Os02g33500	LAS|TSV2	Threonyl-tRNA synthetase%2C Chloroplast biogenesis and chloroplast ribosomal system construction	threonyl-tRNA synthetase, putative, expressed
			2	Os02g0539500	LOC_Os02g33600	VQ8	VQ domain containing protein.	VQ domain containing protein, putative, expressed
			2	Os02g0539600	LOC_Os02g33610	GRY79	Putative metallo-%26beta%3B-lactamase-trihelix chimera%2C Chloroplast development	metallo-beta-lactamase, putative, expressed
			2	Os02g0543000	LOC_Os02g33820	Asr3|OsASR3	Abscisic stress ripening protein 1.	abscisic stress-ripening, putative, expressed
			2	Os02g0548700	LOC_Os02g34410	OsPUB43	Similar to ubiquitin-protein ligase.	U-box domain-containing protein, putative, expressed
			2	Os02g0550000	LOC_Os02g34500	DMD1	Nuclear protein with transcriptional activation activity%2C Microspore cell integrity%2C Pollen wall formation	expressed protein
			2	Os02g0550600	LOC_Os02g34560	OsCYT-INV1|SRT5	Plant neutral invertase family protein.	plant neutral invertase domain containing protein, expressed
			2	Os02g0551100	LOC_Os02g34600	SAPK6|OSRK1|OsSAPK6	Serine/threonine protein kinase%2C Dehydration-inducible SNF1-related protein kinase 2%2C Hyperosmotic stress response%2C Abscisic acid (ABA) signaling	CAMK_CAMK_like.13 - CAMK includes calcium/calmodulin depedent protein kinases, expressed
		qPBN7	7	Os07g0556800	LOC_Os07g37090	OSRIP18	Ribosome-inactivating protein%2C Drought and salt tolerance	ribosome inactivating protein, putative, expressed
			7	Os07g0557100	LOC_Os07g37100	OsENT2	Delayed-early response protein/equilibrative nucleoside transporter family protein.	nucleoside transporter, putative, expressed
			7	Os07g0558100	LOC_Os07g37210	OsMYB7	Similar to Myb-related transcription factor LBM1.	MYB family transcription factor, putative, expressed
			7	Os07g0558400	LOC_Os07g37240	CP29|OsLhcb4	Similar to Chlorophyll a/b-binding protein CP29 precursor.	chlorophyll A-B binding protein, putative, expressed
			7	Os07g0558500	LOC_Os07g37250	NYC4	Similar to Protein THYLAKOID FORMATION1%2C chloroplastic.	THYLAKOID FORMATION1, chloroplast precursor, putative, expressed
			7	Os07g0558800	LOC_Os07g37270	OsVST2	PapD-like domain containing protein.	MSP domain containing protein, putative, expressed
			7	Os07g0559700	LOC_Os07g37320	OsMST6	Similar to Monosaccharide transporter 3.	transporter family protein, putative, expressed
			7	Os07g0561300	LOC_Os07g37400	OsMsr9|OsFBX257	Cyclin-like F-box domain containing protein.	OsFBX257 - F-box domain containing protein, expressed
			7	Os07g0563700	LOC_Os07g37640	CUR1	Yeast ELP1-like protein%2C the largest subunit of Elongator%2C Leaf development%2C Meristem function	IKI3 family protein, expressed
			7	Os07g0564600	LOC_Os07g37740	OsSCAMP1	Similar to Secretory carrier membrane protein.	secretory carrier-associated membrane protein, putative, expressed
			7	Os07g0568100	LOC_Os07g38070	SYMRK|OsSYMRK	LRR protein kinase%2C Common symbiosis signaling (SYM) pathway	protein kinase, putative, expressed
			7	Os07g0568700	LOC_Os07g38130	OsFOR1|PGIP	Polygalacturonase-inhibiting protein%2C Inhibitor of fungal polygalacturonase%2C Regulation of floral organ number	polygalacturonase inhibitor 1 precursor, putative, expressed
			7	Os07g0569100	LOC_Os07g38170	OsREM4.1	Remorin protein%2C Coordination of interlink between abscisic acid (ABA) and brassinosteroid (BR) signaling	remorin, putative, expressed
			7	Os07g0569700	LOC_Os07g38240	OsSAP16	Zinc finger AN1 and C2H2 domain-containing stress-associated protein%2C Stress response%2C Regulation of the expression of stress-associated genes	ZOS7-05 - C2H2 zinc finger protein, expressed
			7	Os07g0571600	LOC_Os07g38390	OsCHI5	Chalcone isomerase domain containing protein.	chalcone isomerase, putative, expressed
			7	Os07g0571800	LOC_Os07g38410	OsYABBY7	Similar to Protein YABBY 7.	YABBY domain containing protein, putative, expressed
			7	Os07g0572100	LOC_Os07g38440	DAO	Similar to Amine oxidase like protein (EC 1.4.3.6) (Copper amine oxidase).	uncharacterized 50.6 kDa protein in the 5region of gyrA and gyrB, putative, expressed
			7	Os07g0573600	LOC_Os07g38600	OsREX1-S	Nucleotide excision repair%2C TFIIH%2C subunit TTDA domain containing protein.	REX1 DNA Repair family protein, expressed
			7	Os07g0574200	LOC_Os07g38650	OsSUMO5	Ubiquitin supergroup domain containing protein.	ubiquitin-like protein SMT3, putative, expressed
			7	Os07g0574500	LOC_Os07g38690	OsSUMO3	Ubiquitin domain containing protein.	ubiquitin-like protein SMT3, putative, expressed
			7	Os07g0577400	LOC_Os07g38940	OsCOP10	Similar to Constitutive photomorphogenesis protein 10.	ubiquitin-conjugating enzyme, putative, expressed
			7	Os07g0580500	LOC_Os07g39220	OsBZR1|BZR1	Transcription factor%2C Brassinosteroid (BR)-regulated growth response%2C Feedback inhibition of BR biosynthesis	BES1/BZR1 homolog protein, putative, expressed
			7	Os07g0580900	LOC_Os07g39270	OsGGPPS1	Similar to GGDP synthase.	polyprenyl synthetase, putative, expressed
			7	Os07g0581000	LOC_Os07g39280	OsUGT3	Protein of unknown function DUF250 domain containing protein.	transporter-related, putative, expressed
			7	Os07g0581700	LOC_Os07g39320	Oshox14	Homeodomain-leucine zipper (HD-Zip) transcription factor%2C Regulation of panicle development	homeobox domain containing protein, expressed
			7	Os07g0583200	LOC_Os07g39430	V14	Mitochodrial transcription termination factor-related family protein.	mTERF family protein, expressed
			7	Os07g0583600	LOC_Os07g39470	CIGR2	Similar to Chitin-inducible gibberellin-responsive protein 2.	gibberellin response modulator protein, putative, expressed
			7	Os07g0583700	LOC_Os07g39480	OsWRKY78	WRKY transcription factor 78.	WRKY87, expressed
			7	Os07g0585500	LOC_Os07g39680	OSPGYRP	"Rice proline-%2C glycine and tyrosine-rich protein"%2C Vesicle trafficking%2C Cold tolerance	UV-induced protein uvi15, putative, expressed
			7	Os07g0585700	LOC_Os07g39700	Sdr4	Zinc finger protein%2C Pre-harvest sprouting resistance	expressed protein
			7	Os07g0586200	LOC_Os07g39750	AChE	Similar to Alpha-L-fucosidase 2.	GDSL-like lipase/acylhydrolase, putative, expressed
			7	Os07g0586900	LOC_Os07g39820	OsSHR1	SHR transcription factor%2C Formation of root endodermis and leaf stomata%2C Regulation of the number of cortex cell layers in the root	SHR, putative, expressed
			7	Os07g0587400	LOC_Os07g39870	ESP1	Similar to eukaryotic peptide chain release factor subunit 1-1.	eukaryotic peptide chain release factor subunit 1-1, putative, expressed
			7	Os07g0588700	LOC_Os07g39970	ZFP245	C2H2-type zinc finger protein%2C Cold and drought tolerance	ZOS7-08 - C2H2 zinc finger protein, expressed
			7	Os07g0589000	LOC_Os07g40000	OsLBD38	Lateral organ boundaries%2C LOB domain containing protein.	DUF260 domain containing protein, putative, expressed
			7	Os07g0592000	LOC_Os07g40240	OsGASR9	A member of gibberellic acid (GA)-stimulated transcript gene family%2C Regulation of grain size and yield	GASR9 - Gibberellin-regulated GASA/GAST/Snakin family protein precursor, expressed
			7	Os07g0592200	LOC_Os07g40260	OsAP65	Similar to predicted protein.	eukaryotic aspartyl protease domain containing protein, expressed
			7	Os07g0592600	LOC_Os07g40290	OsGH3.8|OsGH3-8|OsMGH3	Indole-3-acetic acid (IAA)-amido synthetase%2C Auxin signaling and defense signaling in a pathogen-nonspecific manner	OsGH3.8 - Probable indole-3-acetic acid-amido synthetase, expressed
			7	Os07g0593000	LOC_Os07g40300	OsZFP7|ZFP207	C2H2 transcription factor%2C Leaf development	ZOS7-10 - C2H2 zinc finger protein, expressed
			7	Os07g0596300	LOC_Os07g40520	FH5|RMD|BUI1	Class II formin%2C Type II formin%2C Actin organization%2C Morphogenesis	formin-like protein 20, putative, expressed
			7	Os07g0596900	LOC_Os07g40570	OsWRKY88	Similar to SUSIBA2-like (WRKY transcription factor 80).	WRKY88, expressed
			7	Os07g0602700	LOC_Os07g41140	OsRPK1	Protein kinase%2C core domain containing protein.	receptor-like protein kinase precursor, putative, expressed
			7	Os07g0603300	LOC_Os07g41200	GW7|GL7|SLG7|Chalk7	TON1 RECRUIT MOTIF (TRM)-containing protein%2C Regulation of grain size and shape	expressed protein
			7	Os07g0603600	LOC_Os07g41230	OsMESL	Similar to esterase PIR7B.	esterase, putative, expressed
			7	Os07g0603700	LOC_Os07g41240	GE|CYP78A13	CYP78A13 (Cytochrome P450)%2C Size control between embryo and endosperm	cytochrome P450, putative, expressed
			7	Os07g0603800	LOC_Os07g41250	OsNPF7.1	Nitrate transporter%2C Regulation of tiller number and grain yield	peptide transporter PTR2, putative, expressed
			7	Os07g0604350	None	OsBC1L6	Non-protein coding transcript.	None
			7	Os07g0604700	LOC_Os07g41350	OsB12D1	B12D-like protein%2C Flooding tolerance during seed germination and early seedling growth	B12D protein, putative, expressed
			7	Os07g0604800	LOC_Os07g41360	OsUAM3	UDP-arabinopyranose mutase%2C Pollen wall morphogenesis	alpha-1,4-glucan-protein synthase, putative, expressed
			7	Os07g0605200	LOC_Os07g41370	OsMADS18	APETALA1 (AP1)/ FRUITFULL (FUL)-like MADS box transcription factor%2C Specification of inflorescence meristem identity	OsMADS18 - MADS-box family gene with MIKCc type-box, expressed
			7	Os07g0609766	LOC_Os07g41900	OsLFR	Ortholog of the Arabidopsis SWI/SNF chromatin remodeling complex (CRC) component LFR%2C Armadillo repeat (ARM-repeat) family protein%2C Regulation of seed development%2C Early-stage of embryo and endosperm development	expressed protein
			7	Os07g0613300	LOC_Os07g42180	PSD	Similar to predicted protein.	exportin 1, putative, expressed
			7	Os07g0614100	LOC_Os07g42260	OsPAA2	Alpha 1-2 subunit of 20S proteasome.	peptidase, T1 family, putative, expressed
			7	Os07g0614400	LOC_Os07g42290	qSOR1	Homolog of DRO1 (DEEPER ROOTING 1)%2C Control of root system architecture%2C Root gravitropic response	expressed protein
			7	Os07g0615200	LOC_Os07g42370	OsJAZ7|OsTIFY10b	Tify domain containing protein.	zinc-finger protein, putative, expressed
			7	Os07g0616000	LOC_Os07g42410	DEP2|EP2|SRS1|OsRELA	Hypothetical conserved gene.	expressed protein
			7	Os07g0616500	LOC_Os07g42440	GLO4	Similar to (S)-2-hydroxy-acid oxidase%2C peroxisomal (EC 1.1.3.15) (Glycolate oxidase) (GOX) (Short chain alpha-hydroxy acid oxidase).	hydroxyacid oxidase 1, putative, expressed
			7	Os07g0616800	LOC_Os07g42490	RSUS3|SUS3|OsSUS3	Sucrose synthase%2C Regulation of cellulose and hemicelluloses biosyntheses	sucrose synthase, putative, expressed
	PBL	qPBL1	1	Os01g0853400	LOC_Os01g63420	OsCOI1|OsCOI1a	Component of the SCF E3 ubiquitin ligase complex%2C Jasmonate-regulated defense responses%2C Promoting leaf senescence	OsFBL4 - F-box domain and LRR containing protein, expressed
			1	Os01g0854500	LOC_Os01g63510	QHB|OsQHB|OsWOX5	Homeobox domain containing protein.	homeobox domain containing protein, expressed
			1	Os01g0856500	LOC_Os01g63770	OsAUX1	Similar to auxin transporter-like protein 1.	transmembrane amino acid transporter protein, putative, expressed
			1	Os01g0856900	LOC_Os01g63810	SBDCP1	Carbohydrate-binding module 20 (CBM20)-containing protein%2C Starch biosynthesis	starch binding domain containing protein, putative, expressed
			1	Os01g0859500	LOC_Os01g64020	OsLG2	Ortholog of ZmLG2%2C bZIP transcriptional factor%2C Lamina joint positioning and differentiation	transcription factor, putative, expressed
			1	Os01g0861700	LOC_Os01g64250	OsHORZ1	Hypothetical conserved gene.	hemerythrin family protein, expressed
			1	Os01g0862800	LOC_Os01g64310	ENAC1	NAC (NAM ATAF1/2 CUC2) transcription factor%2C Early and transient regulator of abiotic stress responses	no apical meristem protein, putative, expressed
			1	Os01g0864000	LOC_Os01g64430	OsOFP8	Plant-specific transcription factor%2C A member of OVATE family protein%2C Positive mediation of brassinosteroid signaling%2C Plant growth and development	DUF623 domain containing protein, expressed
			1	Os01g0866400	LOC_Os01g64660	MOC2|FBP1	Similar to Fructose-1%2C 6-bisphosphatase (EC 3.1.3.11) (Fragment).	fructose-1,6-bisphosphatase, putative, expressed
			1	Os01g0867300	LOC_Os01g64730	OsABF1|OsABI5|OREB1|OsbZIP10	bZIP transcription factor%2C Abiotic stress response%2C ABA signaling%2C Suppressor of floral transition upon drought stress	bZIP transcription factor domain containing protein, expressed
			1	Os01g0867800	LOC_Os01g64770	OsPTB1	Similar to RBP50.	polypyrimidine tract-binding protein, putative, expressed
			1	Os01g0868000	LOC_Os01g64790	OsEREBP2|ERF99	AP2/ERF transcription factor%2C Abiotic stress response%2C Salt stress response	AP2 domain containing protein, expressed
			1	Os01g0869200	LOC_Os01g64890	OsMGT1	Magnesium transporter%2C Mg-mediated aluminum tolerance	CorA-like magnesium transporter protein, putative, expressed
			1	Os01g0869800	LOC_Os01g64960	OsPsbS|psbS1	22-kDa Photosystem II protein%2C Photoprotection	chlorophyll A-B binding protein, putative, expressed
			1	Os01g0869900	LOC_Os01g64970	SAPK4|OSPDK	Serine/threonine protein kinase%2C Hyperosmotic stress response	CAMK_CAMK_like.11 - CAMK includes calcium/calmodulin depedent protein kinases, expressed
			1	Os01g0870100	LOC_Os01g64980	Os-POLLUX	Similar to Ion channel POLLUX.	ion channel DMI1, chloroplast precursor, putative, expressed
			1	Os01g0870400	LOC_Os01g65010	SDRLK-16	Similar to S-domain class receptor-like kinase3.	serine/threonine-protein kinase receptor precursor, putative, expressed
			1	Os01g0871000	LOC_Os01g65060	SDRLK-70	Similar to S-domain class receptor-like kinase3.	S-domain receptor-like protein kinase, putative, expressed
			1	Os01g0872700	LOC_Os01g65220	OsXrn3	Hypothetical conserved gene.	XRN 5'-3' exonuclease N-terminus domain containing protein, expressed
			1	Os01g0872800	LOC_Os01g65230	PDK1	Similar to 3-phosphoinositide dependent protein kinase 1.	AGC_AGC_other_PDK1_Pk61C.1 - ACG kinases include homologs to PKA, PKG and PKC, expressed
			1	Os01g0874100	LOC_Os01g65350	OsdNK2	Deoxyribonucleoside kinase%2C WSL8 (white stripe leaf 8) homolog	deoxynucleoside kinase family, putative, expressed
			1	Os01g0874300	LOC_Os01g65370	OsMYB22	Similar to MybHv5 (Fragment).	MYB family transcription factor, putative, expressed
			1	Os01g0874900	LOC_Os01g65410	OsCADT1|FLO20	Putative serine hydroxymethyltransferase%2C Negative regulator of sulphate/selenate uptake and assimilation%2C Cadmium tolerance	serine hydroxymethyltransferase, mitochondrial precursor, putative, expressed
			1	Os01g0876100	LOC_Os01g65500	OsCLC1	Similar to Chloride channel.	chloride channel protein, putative, expressed
			1	Os01g0878400	LOC_Os01g65660	OsAAP5	Amino acid permease%2C Regulation of tiller number and grain yield	amino acid transporter, putative, expressed
			1	Os01g0878700	LOC_Os01g65670	OsAAP6|qPC1	Amino acid transporter%2C transmembrane domain containing protein.	amino acid transporter, putative, expressed
			1	Os01g0880200	LOC_Os01g65780	OsGUX1	Similar to cDNA clone:J013112C08%2C full insert sequence.	glycosyl transferase, putative, expressed
			1	Os01g0881500	LOC_Os01g65900	OsPH1	Similar to Scarecrow-like 1 (Fragment).	chitin-inducible gibberellin-responsive protein, putative, expressed
			1	Os01g0883100	LOC_Os01g66030	OsMADS2	Similar to PISTILLATA-like MADS box protein.	OsMADS2 - MADS-box family gene with MIKCc type-box, expressed
			1	Os01g0883800	LOC_Os01g66100	sd1|GA20ox2|OsGA20ox2	GA 20-oxidase2%2C GA metabolism	gibberellin 20 oxidase 2, putative, expressed
			1	Os01g0884300	LOC_Os01g66120	OsNAC6|SNAC2	NAC transcription factor%2C Drought tolerance%2C Response to abiotic and biotic stresses	No apical meristem protein, putative, expressed
			1	Os01g0884400	LOC_Os01g66130	OsPIE3|OsPUB16	Armadillo domain containing protein.	armadillo/beta-catenin repeat family protein, putative, expressed
			1	Os01g0885700	LOC_Os01g66250	SDRLK-17	Protein kinase-like domain containing protein.	S-locus-like receptor protein kinase, putative, expressed
			1	Os01g0886200	LOC_Os01g66290	OsMADS21	Similar to AGAMOUS homolog.	OsMADS21 - MADS-box family gene with MIKCc type-box, expressed
			1	Os01g0887100	LOC_Os01g66360	OsMCS	Similar to 4-(Cytidine 5'-diphospho)-2-C-methyl-D-erythritol synthase.	2-C-methyl-D-erythritol 4-phosphate cytidylyltransferase, putative, expressed
			1	Os01g0889400	LOC_Os01g66590	OsIG1	Similar to LOB domain protein 6 (ASYMMETRIC LEAVES2).	DUF260 domain containing protein, putative, expressed
			1	Os01g0889900	LOC_Os01g66610	SDRLK-18	Serine/threonine protein kinase-related domain containing protein.	serine/threonine-protein kinase receptor precursor, putative, expressed
			1	Os01g0890100	LOC_Os01g66630	PSRK2	Similar to S-domain class receptor-like kinase3.	S-domain receptor-like protein kinase, putative, expressed
			1	Os01g0890200	LOC_Os01g66640	SDRLK-19	Similar to S-domain class receptor-like kinase3.	S-domain receptor-like protein kinase, putative, expressed
			1	Os01g0890600	LOC_Os01g66680	SDRLK-50	Protein kinase%2C catalytic domain domain containing protein.	S-domain receptor-like protein kinase, putative, expressed
			1	Os01g0890900	LOC_Os01g66690	ZIP4|SPO22	Hypothetical conserved gene.	ZIP4/SPO22, putative, expressed
			1	Os01g0894300	LOC_Os01g66940	OsFKI	Fructokinase (Fragment).	kinase, pfkB family, putative, expressed
			1	Os01g0895600	LOC_Os01g67054	OsCRT3	Similar to Calreticulin-3.	calreticulin precursor protein, putative, expressed
			1	Os01g0896300	LOC_Os01g67100	FSM|CAF-1	Hypothetical conserved gene.	expressed protein
			1	Os01g0896800	LOC_Os01g67134	RPL5	Ribosomal protein L18/L5 domain containing protein.	ribosomal L18p/L5e family protein, putative, expressed
			1	Os01g0897000	LOC_Os01g67160	CDKB1;1|CDKB1|OsCDKB1;1	Similar to Cyclin-dependent kinase B1-1.	cyclin-dependent kinase B1-1, putative, expressed
			1	Os01g0897200	LOC_Os01g67180	OsRNS2	Similar to Ribonuclease 2 precursor (EC 3.1.27.1).	ribonuclease T2 family domain containing protein, expressed
			1	Os01g0897300	LOC_Os01g67190	OsRNS6	Ribonuclease T2 family protein.	ribonuclease T2 family domain containing protein, expressed
			1	Os01g0897600	LOC_Os01g67220	Os1BGlu4	Glycoside hydrolase%2C family 1 protein.	Os1bglu4 - beta-glucosidase-like protein without signal sequence, expressed
			1	Os01g0897700	LOC_Os01g67240	OsFH1	Putative type I Formin%2C Regulation of root-hair elongation	formin-like protein 1 precursor, putative, expressed
			1	Os01g0897800	LOC_Os01g67250	OsRAD21-1	Similar to Rad21/Rec8-like protein.	Rad21 / Rec8 like protein, putative, expressed
			1	Os01g0898300	LOC_Os01g67290	Osspr1	Hypothetical conserved gene.	cyclin-related protein, putative, expressed
			1	Os01g0899700	LOC_Os01g67390	COG2	Pollen Ole e 1 allergen and extensin domain containing protein.	POEI32 - Pollen Ole e I allergen and extensin family protein precursor, expressed
			1	Os01g0899800	LOC_Os01g67410	BBM3	Pathogenesis-related transcriptional factor and ERF domain containing protein.	AP2/EREBP transcription factor BABY BOOM, putative, expressed
			1	Os01g0900400	LOC_Os01g67430	EG1|GY1	Putative triacylglycerol (TAG) lipase%2C Phospholipase A1%2C Specification of empty-glume identity%2C Regulation of spikelet development%2C Endogenous jasmonic acid (JA) biosynthesis	lipase, putative, expressed
			1	Os01g0901200	LOC_Os01g67510	RECA3	Similar to RecA protein (Fragment).	recA protein, putative, expressed
			1	Os01g0907400	LOC_Os01g67970	JMJ705	Histone lysine demethylase%2C Stress-responsive H3K27me3(histon H3 lysine 27 trimethylation) demethylation	ZOS1-20 - C2H2 zinc finger protein, expressed
			1	Os01g0907600	LOC_Os01g67980	REP-1|OsEP3A|OsSAG12-1	Cysteine protease%2C Negative regulator of cell death	cysteine proteinase EP-B 1 precursor, putative, expressed
			1	Os01g0907900	LOC_Os01g68000	PLA2|LHD2	MEI2-like RNA binding protein%2C Regulation of leaf initiation and maturation	AML1, putative, expressed
			1	Os01g0908200	LOC_Os01g68020	OsBT	Member of the Bric-a-Brac/Tramtrack/Broad (BTB) family%2C BT1/BT2 ortholog%2C Negative regulation of nitrate uptake and nitrogen use efficiency	BTBZ2 - Bric-a-Brac, Tramtrack, and Broad Complex BTB domain with TAZ zinc finger and Calmodulin-binding domains, expressed
			1	Os01g0908600	LOC_Os01g68050	OsProT1	Proline (Pro) and %26gamma%3B-aminobutyric acid (GABA) transporter%2C Stress tolerance%2C Cadmium stress tolerance	transmembrane amino acid transporter protein, putative, expressed
			1	Os01g0909100	LOC_Os01g68104	HDT702	Hypothetical conserved gene.	ZOS1-21 - C2H2 zinc finger protein, expressed
			1	Os01g0909200	LOC_Os01g68120	OsDCL3a	Dicer-like 3 homolog%2C 24-nt siRNA processing%2C Control of agricultural trait	DCL3, putative, expressed
			1	Os01g0911300	LOC_Os01g68330	OsABCB24	Similar to Transporter associated with antigen processing-like protein.	antigen peptide transporter-like 1, chloroplast precursor, putative, expressed
			1	Os01g0911700	LOC_Os01g68370	OSVP1|VP1	Transcription activator VP1-rice.	B3 DNA binding domain containing protein, expressed
			1	Os01g0913000	LOC_Os01g68480	OsTRX2	Similar to Thioredoxin F-type 2%2C chloroplast precursor (TRX-F2).	thioredoxin, putative, expressed
			1	Os01g0916400	LOC_Os01g68770	OsSBP	Similar to Selenium binding protein.	selenium-binding protein, putative, expressed
			1	Os01g0917400	LOC_Os01g68860	C3H12	Hypothetical conserved gene.	zinc finger C-x8-C-x5-C-x3-H type family protein, expressed
			1	Os01g0917500	LOC_Os01g68870	OsMSP1|MSP1|OsTMS15	Leucine-rich repeat receptor-like kinase%2C Specification of anther cell identity%2C Control of early sporogenic development%2C Initiation of anther wall formation	leucine-rich repeat receptor protein kinase EXS precursor, putative, expressed
			1	Os01g0918200	LOC_Os01g68940	OsSUMO2	Similar to Ubiquitin-like protein SMT3.	ubiquitin family domain containing protein, expressed
			1	Os01g0918300	LOC_Os01g68950	OsSUMO1	Similar to Ubiquitin-like protein SMT3.	ubiquitin family domain containing protein, expressed
			1	Os01g0919100	LOC_Os01g69010	OsFRDL4	Aluminum-induced citrate transporter%2C Aluminum tolerance	MATE efflux protein, putative, expressed
			1	Os01g0919400	LOC_Os01g69030	sps1|SPS|OsSPS1	Sucrose phosphate synthase%2C Sucrose synthesis in pollen germination	sucrose-phosphate synthase, putative, expressed
			1	Os01g0919900	LOC_Os01g69080	OsSSI2	Similar to Acyl-desaturase.	acyl-desaturase, chloroplast precursor, putative, expressed
			1	Os01g0921200	LOC_Os01g69210	OsMOGS	Mannosyl-oligosaccharide glucosidase%2C N-glycan formation%2C Auxin-mediated root development	mannosyl-oligosaccharide glucosidase, putative, expressed
			1	Os01g0921800	LOC_Os01g69270	WCR1	Tetratricopeptide-like helical domain containing protein.	OsFBO2 - F-box and other domain containing protein, expressed
			1	Os01g0922100	LOC_Os01g69290	RBG1-L	Conserved hypothetical protein.	antifreeze glycoprotein, putative, expressed
			1	Os01g0922600	LOC_Os01g69830	OsSPL2	Similar to SBP-domain protein 4.	OsSPL2 - SBP-box gene family member, expressed
			1	Os01g0922800	LOC_Os01g69850	OsMADS51|OsMADS65	MADS-box transcription factor%2C Short-day flowering promoter	OsMADS65 - MADS-box family gene with MIKC* type-box, expressed
			1	Os01g0923700	LOC_Os01g69920	OHK2|OsHk3	Histidine kinase%2C Abscisic acid (ABA)-induced antioxidant defense	histidine kinase, putative, expressed
			1	Os01g0923900	LOC_Os01g69940	LC4	Cyclin-like F-box domain containing protein.	OsFBX32 - F-box domain containing protein, expressed
			1	Os01g0926600	LOC_Os01g70190	OsGT47A	Similar to Pectin-glucuronyltransferase.	exostosin family domain containing protein, expressed
			1	Os01g0926700	LOC_Os01g70200	OsIRX10	Similar to secondary cell wall-related glycosyltransferase family 47.	exostosin family domain containing protein, expressed
			1	Os01g0927000	LOC_Os01g70220	SDG714	Similar to SET domain-containing protein SET118.	histone-lysine N-methyltransferase, putative, expressed
			1	Os01g0927600	LOC_Os01g70270	OsARF2|OsARF4	Auxin response factor (ARF) family protein%2C Transcription factor%2C Negative regulation of grain size and weight	auxin response factor, putative, expressed
			1	Os01g0928000	LOC_Os01g70310	OsbHLH001|OsICE2	Basic helix-loop-helix (bHLH) transcription factor%2C Control of stomatal initiation%2C Regulation of mature stoma differentiation	inducer of CBF expression 2, putative, expressed
			1	Os01g0928100	LOC_Os01g70320	OsSCD2|OsCEF3	Similar to expressed protein.	expressed protein
			1	Os01g0928800	LOC_Os01g70380	OsLCB2a1	Similar to Serine palmitoyltransferase.	serine palmitoyltransferase 2, putative, expressed
			1	Os01g0929600	LOC_Os01g70440	RTS	Similar to Anther specific.	LEML1 - Anther-specific LEM1 family protein precursor, expressed
			1	Os01g0930400	LOC_Os01g70490	OsHAK5	Potassium transporter%2C High-affinity K acquisition%2C Root-to-shoot K transport%2C K-regulated salt tolerance	potassium transporter, putative, expressed
			1	Os01g0931400	LOC_Os01g70580	ROX1	Thiamin pyrophosphokinase%2C eukaryotic domain containing protein.	thiamin pyrophosphokinase 1, putative, expressed
			1	Os01g0934800	LOC_Os01g70850	Pir7b	Alpha/beta hydrolase fold-1 domain containing protein.	esterase, putative, expressed
			1	Os01g0934900	LOC_Os01g70860	Pir7a	Probable esterase PIR7A.	esterase, putative, expressed
			1	Os01g0935500	LOC_Os01g70940	OsHAK2	Similar to Potassium transporter HAK4.	potassium transporter, putative, expressed
			1	Os01g0936100	LOC_Os01g71000	OsRLCK55	Similar to protein kinase family protein.	protein kinase APK1B, chloroplast precursor, putative, expressed
			1	Os01g0937050	LOC_Os01g71080	OsCLP	Homolog of xylanase inhibitor%2C Chitinase-like protein%2C Defense response against pathogens%2C Growth regulation through calcium signaling	xylanase inhibitor, putative, expressed
			1	Os01g0940000	LOC_Os01g71310	OsCKX4	Cytokinin oxidase/dehydrogenase%2C Crown root formation	cytokinin dehydrogenase precursor, putative, expressed
			1	Os01g0940100	LOC_Os01g71320	SNG1|OsHXK3	Similar to Hexokinase-3.	hexokinase, putative, expressed
			1	Os01g0940800	LOC_Os01g71350	Gns6	Similar to Beta-1%2C 3-glucanase precursor.	glycosyl hydrolases family 17, putative, expressed
			1	Os01g0942300	LOC_Os01g71474	OsEGL2	Endo-(1%2C 3%3B1%2C 4)-%26beta%3B-glucanase	glycosyl hydrolases family 17, putative, expressed
			1	Os01g0944700	LOC_Os01g71670	OsGLN2	Similar to Beta-1%2C 3-glucanase precursor.	glycosyl hydrolases family 17, putative, expressed
			1	Os01g0946700	LOC_Os01g71830	OsGLN1	Similar to Glucan endo-1%2C 3-beta-glucosidase GV (EC 3.2.1.39) ((1->3)-beta-glucan endohydrolase GV) ((1->3)-beta-glucanase isoenzyme GV) (Beta-1%2C 3- endoglucanase GV).	glycosyl hydrolases family 17, putative, expressed
			1	Os01g0947700	LOC_Os01g71930	Osg1	%26beta%3B-1%2C 3-glucanase%2C Callose degradation%2C Pollen development	glycosyl hydrolases family 17 protein, expressed
			1	Os01g0948100	LOC_Os01g71960	OsMUS81	Restriction endonuclease%2C type II-like%2C core domain containing protein.	endonuclease, putative, expressed
			1	Os01g0948400	LOC_Os01g71990	OsP5CR	Pyrroline-5-carboxylate reductase%2C Proline biosynthesis%2C Response to osmotic and salt stress	pyrroline-5-carboxylate reductase, putative, expressed
			1	Os01g0948900	LOC_Os01g72020	OsBOP1	BTB/POX VIRUS AND ZINC FINGER (POZ) domain and ankyrin repeats containing protein%2C Regulator of proximal-distal patterning of leaves	BTBA3 - Bric-a-Brac,Tramtrack, Broad Complex BTB domain with Ankyrin repeat region, expressed
			1	Os01g0949400	LOC_Os01g72090	Se13|OsHY2	Similar to elongated mesocotyl1.	phycoerythrobilin ferredoxin oxidoreductase, putative, expressed
			1	Os01g0951000	LOC_Os01g72220	OsFY	Similar to WD-repeat protein 33.	WD domain, G-beta repeat domain containing protein, expressed
			1	Os01g0952500	LOC_Os01g72330	OsRR4	A-type response regulator%2C Cytokinin signaling	OsRR4 type-A response regulator, expressed
			1	Os01g0952800	LOC_Os01g72370	OsIRO2|OsbHLH056	Conserved hypothetical protein.	helix-loop-helix DNA-binding domain containing protein, expressed
			1	Os01g0954400	LOC_Os01g72480	OsPIE1	Pi-starvation induced RING-type E3 ligase%2C Pi homeostasis	zinc finger, C3HC4 type domain containing protein, expressed
			1	Os01g0955100	LOC_Os01g72530	OsMSR2	Calmodulin-like protein%2C Drought and salt tolerance	OsCML31 - Calmodulin-related calcium sensor protein, expressed
			1	Os01g0955700	LOC_Os01g72570	OsCLT1	CRT-like transporter%2C Glutathione homeostasis%2C Arsenic tolerance	expressed protein
			1	Os01g0956700	LOC_Os01g72670	OsLCD	Cadmium tolerance and accumulation	expressed protein
			1	Os01g0957000	LOC_Os01g72690	OsNADK1	NAD kinase%2C Mediation of intracellular redox balance%2C Drought tolerance	NAD kinase, putative, expressed
			1	Os01g0958000	LOC_Os01g72790	CDKC1	Similar to Cyclin-dependent kinase C-2.	cyclin-dependent kinase, putative, expressed
			1	Os01g0958900	LOC_Os01g72880	OsMLH1|PSSR1	Similar to MLH1 protein (Fragment).	DNA mismatch repair protein Mlh1, putative, expressed
			1	Os01g0959000	LOC_Os01g72890	OsSR45	Splicing factor%2C mRNA processing	transposon protein, putative, CACTA, En/Spm sub-class, expressed
			1	Os01g0959100	LOC_Os01g72900	Asr1	Similar to Abscisic stress ripening protein 1.	abscisic stress-ripening, putative, expressed
			1	Os01g0959200	LOC_Os01g72910	Asr2	Similar to Ci21A protein.	abscisic stress-ripening, putative, expressed
			1	Os01g0959600	LOC_Os01g72930	EMP5|OsEMP5	Pentatricopeptide repeat domain containing protein.	pentatricopeptide, putative, expressed
			1	Os01g0963600	LOC_Os01g73250	Asr6|OsASR6	ABA/WDS induced protein family protein.	abscisic stress-ripening, putative, expressed
			1	Os01g0965400	LOC_Os01g73450	YGL8|YL2	Chloroplast-targeted UMP kinase%2C Regulation of leaf colour	amino acid kinase, putative, expressed
			1	Os01g0968800	LOC_Os01g73770	OsDREB1F|RCBF2	DREB transcription factor%2C Drought tolerance%2C Salt and low temperature tolerance	dehydration-responsive element-binding protein, putative, expressed
			1	Os01g0970400	LOC_Os01g73880	p26	Eukaryotic translation initiation factor 4E-1 (eIF4E-1) (eIF-4E-1) (mRNA cap-binding protein) (eIF-4F 25 kDa subunit) (eIF-4F p26 subunit).	eukaryotic translation initiation factor, putative, expressed
			1	Os01g0970500	LOC_Os01g73890	OsTFIIA&gamma;1|OsTFIIAgamma1	Small subunit of the transcription factor IIA on chromosome 1%2C Mediation of host susceptibility to disease	transcription initiation factor IIA gamma chain, putative, expressed
			1	Os01g0970600	LOC_Os01g73900	OsRH58	DEAD-box RNA helicase (EC:3.6.4.13)%2C Salt or drought stress tolerance%2C RNA chaperon activity	DEAD-box ATP-dependent RNA helicase, putative, expressed
			1	Os01g0971100	LOC_Os01g73960	OsDi19-5	Drought induced 19 family protein.	drought induced 19 protein, putative, expressed
			1	Os01g0971800	LOC_Os01g74020	OsLUX|OsPCL1	Transcription factor with a GARP DNA-binding domain%2C Photoperiodic control of flowering time%2C Clock associated-component	MYB family transcription factor, putative, expressed
			1	Os01g0972200	LOC_Os01g74110	OsZIP1	Zinc transporter%2C Metal-detoxified transporter%2C "Detoxification of excess Zn%2C Cu and Cd"	metal cation transporter, putative, expressed
			1	Os01g0972900	LOC_Os01g74146	OsCCS52B	Similar to Clone ZZD405 mRNA sequence. (Fragment).	WD repeat-containing protein, putative, expressed
			1	Os01g0973500	LOC_Os01g74200	OsRLCK57	Receptor-like cytoplasmic kinase%2C Positive regulation of chitin- and PGN induced immunity%2C Positive regulation of the development of tillers and panicle secondary branching	protein kinase domain containing protein, expressed
			1	Os01g0974200	LOC_Os01g74300	OsMTI2B|OsMT2c	Conserved hypothetical protein.	metallothionein, putative, expressed
			1	Os01g0975300	LOC_Os01g74410	OsMYB48-1|OsMYB59	Similar to Myb factor protein.	MYB family transcription factor, putative, expressed
			1	Os01g0975800	LOC_Os01g74440	MADS79	MADS-box transcription factor%2C Regulation of early seed development	OsMADS79 - MADS-box family gene with M-alpha type-box, expressed
		qPBL3	3	Os03g0717700	LOC_Os03g50860	OHK4	Similar to Histidine kinase.	histidine kinase, putative, expressed
			3	Os03g0718000	LOC_Os03g50880	OASB2	Similar to Anthranilate synthase beta chain.	class I glutamine amidotransferase, putative, expressed
			3	Os03g0718100	LOC_Os03g50885	OsACT1|OsActin-1|OsActin1|OsActin	Actin 1.	actin, putative, expressed
			3	Os03g0718600	LOC_Os03g50940	COX11|OsCOX11	Cytochrome c oxidase assembly protein CtaG/Cox11 family protein.	cytochrome c oxidase assembly protein COX11, mitochondrial precursor, putative, expressed
			3	Os03g0719100	LOC_Os03g50980	OsSIZ2	SUMO (small ubiquitin-related modifier) E3-ligase%2C Abiotic stress response%2C Stress adaptation	ATSIZ1/SIZ1, putative, expressed
			3	Os03g0719800	LOC_Os03g51030	PHYA|OsPhyA	Phytochrome A%2C Photoreceptor	phytochrome A, putative, expressed
			3	Os03g0721900	LOC_Os03g51200	H2AX	Similar to Histone H2A.	Core histone H2A/H2B/H3/H4 domain containing protein, putative, expressed
			3	Os03g0722400	LOC_Os03g51230	OsDDM1b	Chromatin remodeling factor%2C Genome-wide DNA methylation	SNF2 family N-terminal domain containing protein, expressed
			3	Os03g0723000	LOC_Os03g51330	OsGRAS19|OsSCL7|WG3	GRAS transcription factor domain containing protein.	GRAS family transcription factor domain containing protein, expressed
			3	Os03g0725000	LOC_Os03g51510	OsRpl6-1	Mitochondrial 60S ribosomal protein L6.	ribosomal protein L6, putative, expressed
			3	Os03g0725400	LOC_Os03g51550	OsWDR5a|OsWDR5	Similar to WD-repeat protein 5 (BMP2-induced 3-kb gene protein) (WD-repeat protein BIG-3).	WD repeat-containing protein 5, putative, expressed
			3	Os03g0726100	LOC_Os03g51600	OsTubA1	Similar to Alpha-tubulin.	tubulin/FtsZ domain containing protein, putative, expressed
			3	Os03g0726700	LOC_Os03g51660	TAC3	Control of tiller angle	expressed protein
			3	Os03g0727000	LOC_Os03g51690	OSH1|Oskn1	Knotted1-like homeobox protein%2C Shoot apical meristem maintenance%2C Embryogenesis	Homeobox domain containing protein, expressed
			3	Os03g0727600	LOC_Os03g51740	OsACS1|OsASC1	ACC synthase%2C Ethylene biosynthesis	aminotransferase, classes I and II, domain containing protein, expressed
			3	Os03g0728200	LOC_Os03g51840	OsNPPR3|FLO14	Nucleolus-localized P-family pentatricopeptide repeat (PPR) protein%2C Regulation of expression levels and splicing of mitochondrial genome-encoded genes%2C Starch biosynthesis and seed vigor	PPR repeat containing protein, expressed
			3	Os03g0729000	LOC_Os03g51920	OsEGY3	Similar to Peptidase%2C M50 family.	peptidase, M50 family, putative, expressed
			3	Os03g0729500	LOC_Os03g51970	OsGRF6	Transcription factor%2C Floral organ development	growth-regulating factor, putative, expressed
			3	Os03g0731900	LOC_Os03g52170	OsHDR|OsHMBPP|OsIspH1	4-hydroxy-3-methylbut-2-enyl diphosphate reductase%2C Regulation of early chloroplast development%2C Isoprenoids biosynthesis	4-hydroxy-3-methylbut-2-enyl diphosphate reductase, putative, expressed
			3	Os03g0733600	LOC_Os03g52320	MKB3	Transcriptional cofactor%2C Ortholog of Arabidopsis ANGUSTIFOLIA3(AN3)%2C Regulation of stem%2C leaf and grain size%2C Positive regulation of cell proliferation	GRF-interacting factor 1, putative, expressed
			3	Os03g0733800	LOC_Os03g52340	OsEro1	Endoplasmic reticulum oxidoreductin 1 family protein.	endoplasmic oxidoreductin-1 precursor, putative, expressed
			3	Os03g0735000	LOC_Os03g52460	OsAPL1|OsAGPL3|OsAGPL1	Similar to Glucose-1-phosphate adenylyltransferase.	glucose-1-phosphate adenylyltransferase large subunit, putative, expressed
			3	Os03g0735900	LOC_Os03g52570	OsRAM2	Phospholipid/glycerol acyltransferase domain containing protein.	glycerol-3-phosphate acyltransferase, putative, expressed
			3	Os03g0736300	LOC_Os03g52630	OsGH9A3	Similar to Endoglucanase 10.	endoglucanase, putative, expressed
			3	Os03g0736500	LOC_Os03g52650	OsKNOLLE	Syntaxin-related protein KNOLLE (Syntaxin 111) (AtSYP111).	syntaxin-related protein, putative, expressed
			3	Os03g0737000	LOC_Os03g52690	OsCBSX4	Similar to CBS domain containing protein%2C expressed.	CBS domain containing membrane protein, putative, expressed
			3	Os03g0737200	LOC_Os03g52700	OsHOS1	E3-ubiquitin ligase%2C Modulation of the cold stress response	expressed protein
			3	Os03g0737701	LOC_Os03g52760	OsMIK	Myo-inositol kinase%2C Phytic acid (PA) biosynthesis	kinase, pfkB family, putative, expressed
			3	Os03g0738400	LOC_Os03g52840	OsSHM1|OsSHMT1	Similar to Serine hydroxymethyltransferase.	serine hydroxymethyltransferase, mitochondrial precursor, putative, expressed
			3	Os03g0738600	LOC_Os03g52860	L-2	Lipoxygenase%2C Seed germination and longevity	lipoxygenase, putative, expressed
			3	Os03g0738700	LOC_Os03g52870	GORI|OsABT	WD40 repeat-like domain containing protein.	WD-40 repeat family protein, putative, expressed
			3	Os03g0741100	LOC_Os03g53020	OsbHLH148	Basic helix-loop-helix transcription factor%2C Drought tolerance	helix-loop-helix DNA-binding domain containing protein, expressed
			3	Os03g0742900	LOC_Os03g53150	OsIAA13|OsiIAA1	Similar to cDNA clone:006-206-C11%2C full insert sequence.	OsIAA13 - Auxin-responsive Aux/IAA gene family member, expressed
			3	Os03g0743500	LOC_Os03g53200	OsCML4	Similar to Calmodulin 1 (Fragment).	OsCML4 - Calmodulin-related calcium sensor protein, expressed
			3	Os03g0746500	LOC_Os03g53500	OsSUV3|SUV3	Similar to predicted protein.	helicase conserved C-terminal domain containing protein, expressed
			3	Os03g0747800	LOC_Os03g53650	OsOASTL-A1	O-acetylserine(thiol) lyase%2C Cysteine synthase%2C Cysteine biosynthesis%2C Arsenic detoxification	cysteine synthase, putative, expressed
			3	Os03g0750800	LOC_Os03g53960	OsHXA701|HXA701	Similar to cDNA clone:J023128E10%2C full insert sequence.	transcriptional adaptor, putative, expressed
			3	Os03g0751100	LOC_Os03g54000	OPT|OsOPT7	Similar to Glutathione transporter.	oligopeptide transporter, putative, expressed
			3	Os03g0752100	LOC_Os03g54084	PHYC|OsphyC|LHD3	Phytochrome C%2C Control of deetiolation and flowering%2C Photoperception of continuous far-red light	phytochrome C, putative, expressed
			3	Os03g0752200	LOC_Os03g54091	OsSPO11-1|OsTOP6A1	Homolog of a subunit of archaebacterial topoisomerase VIA%2C Homologous chromosomes pairing and crossover formation during meiosis	OsTOP6A1 - Topoisomerase 6 subunit A homolog 1, expressed
			3	Os03g0752300	LOC_Os03g54100	OsTPKa	Two-pore K channel family protein%2C K homeostasis	potassium channel protein, putative, expressed
			3	Os03g0752800	LOC_Os03g54160	OsMADS14	APETALA1 (AP1)/ FRUITFULL (FUL)-like MADS box transcription factor%2C Specification of inflorescence meristem identity	OsMADS14 - MADS-box family gene with MIKCc type-box, expressed
			3	Os03g0753100	LOC_Os03g54170	OsMADS34|PAP2	MADS-box transcription factor%2C Inflorescence and spikelet development	OsMADS34 - MADS-box family gene with MIKCc type-box, expressed
			3	Os03g0754900	LOC_Os03g54770	OsCstF50|OsWD40-93	Similar to Cleavage stimulation factor%2C 50 kDa subunit.	WD domain, G-beta repeat domain containing protein, expressed
			3	Os03g0755100	LOC_Os03g54790	OsALS1	Half-size ABC transporter%2C Internal detoxification of aluminum	ABC transporter, ATP-binding protein, putative, expressed
			3	Os03g0757500	LOC_Os03g55040	GSA1	UDP-glucosyltransferase%2C Regulation of grain size and abiotic stress tolerance	UDP-glucoronosyl and UDP-glucosyl transferase domain containing protein, expressed
			3	Os03g0758100	LOC_Os03g55090	Pho1	Starch phosphorylase%2C Alpha-glucan phosphorylase%2C Starch biosynthesis in rice endosperm at low temperature	alpha-glucan phosphorylast isozyme, putative, expressed
			3	Os03g0758800	LOC_Os03g55150	EIF5	Similar to Eukaryotic translation initiation factor 5A-2 (eIF-5A-2) (eIF-4D).	eukaryotic translation initiation factor 5A, putative, expressed
			3	Os03g0759500	LOC_Os03g55200	OsORC5	Origin recognition complex 5.	ORC5 - Putative origin recognition complex subunit 5, expressed
			3	Os03g0760800	LOC_Os03g55290	OsGASR1	A member of the GAST (gibberellin (GA)-Stimulated Transcript) family%2C Control of seedling growth and %26alpha%3B-amylase expression%2C Cell proliferation in meristems and panicles development	GASR3 - Gibberellin-regulated GASA/GAST/Snakin family protein precursor, expressed
			3	Os03g0761100	LOC_Os03g55320	OsBIERF1|OsPP2C34	Protein phosphatase 2C-like protein.	protein phosphatase 2C, putative, expressed
			3	Os03g0762000	LOC_Os03g55389	Hd6|CK2	Casein kinase II alpha subunit%2C Heading date%2C Photoperiod sensitivity	casein kinase II subunit alpha-1, putative, expressed
			3	Os03g0763000	LOC_Os03g55490	OspCKII	Similar to Casein kinase II alpha subunit.	casein kinase II subunit alpha-2, putative, expressed
			3	Os03g0764800	LOC_Os03g55600	OsSAPK8|SAPK8	Serine/threonine protein kinase%2C Abscisic acid (ABA)-activated protein kinase%2C Hyperosmotic stress response%2C ABA signal transduction	CAMK_CAMK_like.22 - CAMK includes calcium/calmodulin depedent protein kinases, expressed
			3	Os03g0764900	LOC_Os03g55610	SP3|OsDOF15	DOF transcription factor%2C Regulation of primary root elongation%2C Control of ethylene biosynthesis%2C Regulation of cell proliferation in root meristem%2C Salt stress response%2C Regulation of panicle architecture%2C Modulation of cytokinin homeostasis	dof zinc finger domain containing protein, putative, expressed
			3	Os03g0766000	LOC_Os03g55730	CysR10|crP10	Similar to seven transmembrane domain protein.	SSA2 - 2S albumin seed storage family protein precursor, putative, expressed
			3	Os03g0766500	LOC_Os03g55760	OsKANADI4	Similar to Two-component response regulator ARR1. Splice isoform 2.	MYB family transcription factor, putative, expressed
			3	Os03g0767000	LOC_Os03g55800	OsAOS1	Allene oxide synthase (CYP74A1)%2C Biosynthesis of jasmonic acid (JA)	cytochrome P450, putative, expressed
			3	Os03g0767800	LOC_Os03g55850	Oscor413-pm1	Cold acclimation WCOR413 family protein.	cold acclimation protein WCOR413, putative, expressed
			3	Os03g0769100	LOC_Os03g55930	WGL2	Non-protein coding transcript.	ribosomal protein, putative, expressed
			3	Os03g0771100	LOC_Os03g56090	OsMYB36c	Myb transcription factor domain containing protein.	MYB family transcription factor, putative, expressed
			3	Os03g0771500	LOC_Os03g56110	OSH43	Similar to Isoform 2 of Homeobox protein knotted-1-like 8.	homeobox protein knotted-1, putative, expressed
			3	Os03g0776000	LOC_Os03g56460	PGI1	Glucose-6-phosphate isomerase%2C cytosolic A (EC 5.3.1.9) (GPI-A) (Phosphoglucose isomerase A) (PGI-A) (Phosphohexose isomerase A) (PHI- A).	glucose-6-phosphate isomerase, putative, expressed
			3	Os03g0778100	LOC_Os03g56670	OsPS1-F	Photosystem-1 F subunit%2C Modulation of chlorophyll content and photosynthetic electron transportrate%2C Regulation of plant growth and development	photosystem I reaction center subunit III, chloroplast precursor, putative, expressed
			3	Os03g0780400	LOC_Os03g56790	OsADF2	Actin depolymerizing factor%2C Actin-binding protein%2C Abiotic stress response	actin-depolymerizing factor, putative, expressed
			3	Os03g0780500	LOC_Os03g56800	OsCBSIMPDH1|OsCBSIMPDH1a|OsCBSIMPDH1b	Similar to Inosine-5'-monophosphate dehydrogenase (EC 1.1.1.205) (IMP dehydrogenase) (IMPDH) (IMPD).	CBS domain containing membrane protein, putative, expressed
			3	Os03g0780800	LOC_Os03g56820	OsFAH2	Fatty acid hydroxylase domain containing protein.	fatty acid hydroxylase, putative, expressed
			3	Os03g0782500	LOC_Os03g56950	OsPIL13|OsPIL1	Phytochrome-interacting factor-like bHLH protein%2C Stress-responsive transcription factor%2C Regulator of reduced internode elongation under drought conditions	phytochrome-interacting factor 4, putative, expressed
			3	Os03g0784700	LOC_Os03g57120	FNR	Ferredoxin--NADP reductase%2C root isozyme%2C chloroplast precursor (EC 1.18.1.2) (FNR).	ferredoxin--NADP reductase, chloroplast precursor, putative, expressed
			3	Os03g0786100	LOC_Os03g57220	GLO1	Similar to Glycolate oxidase (EC 1.1.3.15) (Fragment).	hydroxyacid oxidase 1, putative, expressed
			3	Os03g0786400	LOC_Os03g57240	DST|WL1|HST1	C2H2 zinc finger transcription factor%2C Drought and salt tolerance%2C Stomatal aperture control	ZOS3-19 - C2H2 zinc finger protein, expressed
			3	Os03g0787000	LOC_Os03g57310	OsSYP121	Syntaxin%2C Rice blast resistance	syntaxin, putative, expressed
			3	Os03g0788500	LOC_Os03g57450	OsCPK10	Calcium-dependent protein kinase%2C Regulaton of immune responses%2C Disease resistance	CAMK_CAMK_like.2 - CAMK includes calcium/calmodulin depedent protein kinases, expressed
			3	Os03g0790600	LOC_Os03g57670	PLA3|OsLBD3-7|OsLBD37	Similar to predicted protein.	DUF260 domain containing protein, putative, expressed
			3	Os03g0791800	LOC_Os03g57790	OsRad6	Rad6 (Ubiquitin carrier protein).	ubiquitin-conjugating enzyme, putative, expressed
			3	Os03g0792900	LOC_Os03g57890	OsSAP6	Similar to PVPR3 protein.	zinc finger A20 and AN1 domain-containing stress-associated protein, putative, expressed
			3	Os03g0793000	LOC_Os03g57900	OsiSAP7	A20/AN1 zinc-finger protein%2C Stress associated protein%2C Negative regulation of ABA and water-deficit stress signalling	zinc finger A20 and AN1 domain-containing stress-associated protein, putative, expressed
			3	Os03g0793500	LOC_Os03g57940	CKI|EL1|Hd16	Similar to Casein kinase-like protein.	CK1_CaseinKinase_1a.4 - CK1 includes the casein kinase 1 kinases, expressed
			3	Os03g0794500	LOC_Os03g58040	OsGDH1	Similar to Glutamate dehydrogenase (EC 1.4.1.3) (GDH).	glutamate dehydrogenase protein, putative, expressed
			3	Os03g0795900	LOC_Os03g58160	OsHsfA2e	Heat stress transcriptioon factor%2C High-temperature stress tolerance%2C Tolerance to environmental stresses	heat stress transcription factor, putative, expressed
			3	Os03g0796900	LOC_Os03g58250	REB	bZIP transcription factor%2C Globulin gene promoter in endosperm	bZIP transcription factor domain containing protein, expressed
			3	Os03g0797400	LOC_Os03g58300	OsIGL|OsIgl	Similar to Indole-3-glycerol phosphate lyase.	indole-3-glycerol phosphate lyase, chloroplast precursor, putative, expressed
			3	Os03g0797600	LOC_Os03g58330	OsbHLH98	Similar to BHLH transcription factor.	BHLH transcription factor, putative, expressed
			3	Os03g0798200	LOC_Os03g58390	OsSIRP2	RING Ub E3 ligase%2C Positive regulator of salt and osmotic stress tolerance	zinc finger, C3HC4 type domain containing protein, expressed
			3	Os03g0798300	LOC_Os03g58400	OsMet1-1|OsMET1a|OsDMT702	DNA methyltransferase%2C Maintenance of CpG methylation after DNA replication	C-5 cytosine-specific DNA methylase, putative, expressed
			3	Os03g0798500	LOC_Os03g58420	OsWRKY6	WRKY transcription factor%2C Positive regulation of defense responses	WRKY6, expressed
			3	Os03g0799500	LOC_Os03g58520	OsRTH3	Protein of unknown function DUF778 family protein.	green ripe-like, putative, expressed
			3	Os03g0799600	LOC_Os03g58530	OsSHL2	Similar to ES43 like protein.	ES43 protein, putative, expressed
			3	Os03g0799700	LOC_Os03g58540	TSV3	Obg subfamily of small GTP-binding protein%2C Chloroplast development at the early leaf stage under cold stress	spo0B-associated GTP-binding protein, putative, expressed
			3	Os03g0799900	LOC_Os03g58570	OsPHF1L	Similar to sec12-like protein 1.	WD domain, G-beta repeat domain containing protein, expressed
			3	Os03g0800200	LOC_Os03g58600	MEL1	ARGONAUTE (AGO) family protein%2C Development of pre-meiotic germ cells%2C Progression of meiosis	PAZ domain containing protein, putative, expressed
			3	Os03g0800700	LOC_Os03g58630	OsTrxh4	Similar to Thioredoxin H-type 5 (TRX-H-5).	thioredoxin, putative, expressed
			3	Os03g0802500	LOC_Os03g58790	OsAAA-ATPase1	ATPase%2C AAA-type%2C core domain containing protein.	ATPase, putative, expressed
			3	Os03g0804500	LOC_Os03g58980	OsGLP3-7	Similar to Germin-like protein subfamily T member 1 precursor.	Cupin domain containing protein, expressed
			3	Os03g0805100	LOC_Os03g59040	SQS	Similar to Squalene synthase (EC 2.5.1.21).	squalene synthetase, putative, expressed
			3	Os03g0805300	LOC_Os03g59060	OsPP2A-2	Similar to Phosphoprotein phosphatase 2A isoform 4.	OsPP2Ac-2 - Phosphatase 2A isoform 2 belonging to family 2, expressed
			3	Os03g0807600	LOC_Os03g59290	OsSMT1-2	Similar to Cyclopropane-fatty-acyl-phospholipid synthase family protein%2C expressed.	C-methyltransferase, putative, expressed
			3	Os03g0809900	LOC_Os03g59550	OsY14b	Core subunit of exon junction complex (EJC)%2C Embryonic organogenesis and development	RNA recognition motif containing protein, putative, expressed
			3	Os03g0810800	LOC_Os03g59610	OsABA2	Short-chain alcohol dehydrogenase%2C ABA biosynthesis%2C Lesion mimic formation%2C Disease-resistance%2C Seed dormancy	oxidoreductase, short chain dehydrogenase/reductase family protein, putative, expressed
			3	Os03g0811100	LOC_Os03g59640	Chl1|OsChlD	Similar to Chloroplast Mg-chelatase subunit XANTHA-G.	magnesium-chelatase subunit chlD, chloroplast precursor, putative, expressed
			3	Os03g0812800	LOC_Os03g59790	OsEFH1	Similar to calcium-binding allergen Ole e 8.	EF hand family protein, putative, expressed
			3	Os03g0815100	LOC_Os03g60080	OsNAC19|SNAC1|OsNAC9	Similar to OsNAC6 protein.	NAC domain-containing protein 67, putative, expressed
			3	Os03g0815700	LOC_Os03g60110	SPIN1	K Homology domain containing protein%2C Nuclear RNA/DNA binding protein of the STAR (Signal Transduction and Activation of RNA) family%2C Flowering time control	KH domain containing protein, putative, expressed
			3	Os03g0816500	LOC_Os03g60190	OsALKBH1	Rice homolog of E.coli AlkB%2C DNA 6mA (N<sup>6</sup>-methyladenine) demethylation	oxidoreductase, 2OG-Fe oxygenase family protein, putative, expressed
			3	Os03g0817300	None	OsmiR390	Primary microRNA of OsmiR390%3B Target gene(s): OsTAS3a (Oryza sativa Trans-Acting Short RNA precursor 3a siRNA%2C Os02g0610950)%2C OsSRK (Os02g0194400)%2C Promotion of lateral root growth%2C Negative regulator of Cd tolerance	None
			3	Os03g0818100	LOC_Os03g60370	OsPHY2	Similar to Multiple inositol polyphosphate phosphatase PhyIIa2.	histidine acid phosphatase, putative, expressed
			3	Os03g0818800	LOC_Os03g60430	OsIDS1	Similar to APETALA2-like protein.	AP2 domain containing protein, expressed
			3	Os03g0819600	LOC_Os03g60509	gh1|OsCHI	Chalcone isomerase (EC 5.5.1.6).	expressed protein
			3	Os03g0820300	LOC_Os03g60560	ZFP182|ZOS3-21	TFIIIA-type zinc finger protein%2C Transcription activator%2C Abiotic stress tolerance	ZOS3-21 - C2H2 zinc finger protein, expressed
			3	Os03g0820400	LOC_Os03g60570	ZFP15	Similar to ZPT2-13.	ZOS3-22 - C2H2 zinc finger protein, expressed
			3	Os03g0820500	LOC_Os03g60580	OsADF3	Actin depolymerizing factor%2C Actin-binding protein%2C Abiotic stress response	actin-depolymerizing factor, putative, expressed
			3	Os03g0821300	LOC_Os03g60650	XB15|PP2C	Similar to Protein phosphatase 2C 35.	protein phosphatase 2C, putative, expressed
			3	Os03g0821900	LOC_Os03g60710	OsRLCK118	Similar to Protein kinase APK1B.	protein kinase domain containing protein, expressed
			3	Os03g0822000	LOC_Os03g60720	OsEXPA7	Similar to Expansin-A7.	expansin precursor, putative, expressed
			3	Os03g0824100	LOC_Os03g60910	OspTAC2	Pentatricopeptide repeat protein%2C Regulation of chloroplast development	PPR repeat domain containing protein, putative, expressed
			3	Os03g0825300	LOC_Os03g61010	OsBSK4	Serine/threonine protein kinase domain containing protein.	protein kinase family protein, putative, expressed
			3	Os03g0825700	LOC_Os03g61050	OsDEX1	Ca<sup>2 </sup> binding protein%2C Regulation of tapetal cell degradation and pollen formation	FG-GAP repeat-containing protein, putative, expressed
			3	Os03g0826500	LOC_Os03g61120	OASA1	Anthranilate synthase alpha 1 subunit.	anthranilate synthase component I-1, chloroplast precursor, putative, expressed
			3	Os03g0826600	LOC_Os03g61130	OsNPC1	Non-specific phospholipase C1%2C Modulation of silicon distribution%2C Mechanical strength%2C Seed shattering	phosphoesterase family protein, putative, expressed
			3	Os03g0827500	LOC_Os03g61200	OsSPX4	SPX%2C N-terminal domain containing protein.	expressed protein
			3	Os03g0828800	LOC_Os03g61310	SDRLK-60	Serine/threonine protein kinase-related domain containing protein.	receptor-like protein kinase, putative, expressed
			3	Os03g0829900	LOC_Os03g61440	OsFWL4	Homolog of tomato fruit-weight 2.2%2C "fruit-weight 2.2-like" gene family member%2C Regulation of tiller number and plant yield%2C Translocation of cadmium from roots to shoots	uncharacterized Cys-rich domain containing protein, putative, expressed
			3	Os03g0830200	LOC_Os03g61470	OsFWL6|OsCNR10	Protein of unknown function Cys-rich family protein.	uncharacterized Cys-rich domain containing protein, putative, expressed
			3	Os03g0830300	LOC_Os03g61480	OsFWL8	Similar to PGPS/D12.	uncharacterized Cys-rich domain containing protein, putative, expressed
			3	Os03g0830500	LOC_Os03g61500	OsFWL7	Similar to PGPS/D12.	uncharacterized Cys-rich domain containing protein, putative, expressed
			3	Os03g0831200	LOC_Os03g61570	OsGATA12	Hypothetical conserved gene.	expressed protein
		qPBL7	7	Os07g0556800	LOC_Os07g37090	OSRIP18	Ribosome-inactivating protein%2C Drought and salt tolerance	ribosome inactivating protein, putative, expressed
			7	Os07g0557100	LOC_Os07g37100	OsENT2	Delayed-early response protein/equilibrative nucleoside transporter family protein.	nucleoside transporter, putative, expressed
			7	Os07g0558100	LOC_Os07g37210	OsMYB7	Similar to Myb-related transcription factor LBM1.	MYB family transcription factor, putative, expressed
			7	Os07g0558400	LOC_Os07g37240	CP29|OsLhcb4	Similar to Chlorophyll a/b-binding protein CP29 precursor.	chlorophyll A-B binding protein, putative, expressed
			7	Os07g0558500	LOC_Os07g37250	NYC4	Similar to Protein THYLAKOID FORMATION1%2C chloroplastic.	THYLAKOID FORMATION1, chloroplast precursor, putative, expressed
			7	Os07g0558800	LOC_Os07g37270	OsVST2	PapD-like domain containing protein.	MSP domain containing protein, putative, expressed
			7	Os07g0559700	LOC_Os07g37320	OsMST6	Similar to Monosaccharide transporter 3.	transporter family protein, putative, expressed
			7	Os07g0561300	LOC_Os07g37400	OsMsr9|OsFBX257	Cyclin-like F-box domain containing protein.	OsFBX257 - F-box domain containing protein, expressed
			7	Os07g0563700	LOC_Os07g37640	CUR1	Yeast ELP1-like protein%2C the largest subunit of Elongator%2C Leaf development%2C Meristem function	IKI3 family protein, expressed
			7	Os07g0564600	LOC_Os07g37740	OsSCAMP1	Similar to Secretory carrier membrane protein.	secretory carrier-associated membrane protein, putative, expressed
			7	Os07g0568100	LOC_Os07g38070	SYMRK|OsSYMRK	LRR protein kinase%2C Common symbiosis signaling (SYM) pathway	protein kinase, putative, expressed
			7	Os07g0568700	LOC_Os07g38130	OsFOR1|PGIP	Polygalacturonase-inhibiting protein%2C Inhibitor of fungal polygalacturonase%2C Regulation of floral organ number	polygalacturonase inhibitor 1 precursor, putative, expressed
			7	Os07g0569100	LOC_Os07g38170	OsREM4.1	Remorin protein%2C Coordination of interlink between abscisic acid (ABA) and brassinosteroid (BR) signaling	remorin, putative, expressed
			7	Os07g0569700	LOC_Os07g38240	OsSAP16	Zinc finger AN1 and C2H2 domain-containing stress-associated protein%2C Stress response%2C Regulation of the expression of stress-associated genes	ZOS7-05 - C2H2 zinc finger protein, expressed
			7	Os07g0571600	LOC_Os07g38390	OsCHI5	Chalcone isomerase domain containing protein.	chalcone isomerase, putative, expressed
			7	Os07g0571800	LOC_Os07g38410	OsYABBY7	Similar to Protein YABBY 7.	YABBY domain containing protein, putative, expressed
			7	Os07g0572100	LOC_Os07g38440	DAO	Similar to Amine oxidase like protein (EC 1.4.3.6) (Copper amine oxidase).	uncharacterized 50.6 kDa protein in the 5region of gyrA and gyrB, putative, expressed
			7	Os07g0573600	LOC_Os07g38600	OsREX1-S	Nucleotide excision repair%2C TFIIH%2C subunit TTDA domain containing protein.	REX1 DNA Repair family protein, expressed
			7	Os07g0574200	LOC_Os07g38650	OsSUMO5	Ubiquitin supergroup domain containing protein.	ubiquitin-like protein SMT3, putative, expressed
			7	Os07g0574500	LOC_Os07g38690	OsSUMO3	Ubiquitin domain containing protein.	ubiquitin-like protein SMT3, putative, expressed
			7	Os07g0577400	LOC_Os07g38940	OsCOP10	Similar to Constitutive photomorphogenesis protein 10.	ubiquitin-conjugating enzyme, putative, expressed
			7	Os07g0580500	LOC_Os07g39220	OsBZR1|BZR1	Transcription factor%2C Brassinosteroid (BR)-regulated growth response%2C Feedback inhibition of BR biosynthesis	BES1/BZR1 homolog protein, putative, expressed
			7	Os07g0580900	LOC_Os07g39270	OsGGPPS1	Similar to GGDP synthase.	polyprenyl synthetase, putative, expressed
			7	Os07g0581000	LOC_Os07g39280	OsUGT3	Protein of unknown function DUF250 domain containing protein.	transporter-related, putative, expressed
			7	Os07g0581700	LOC_Os07g39320	Oshox14	Homeodomain-leucine zipper (HD-Zip) transcription factor%2C Regulation of panicle development	homeobox domain containing protein, expressed
			7	Os07g0583200	LOC_Os07g39430	V14	Mitochodrial transcription termination factor-related family protein.	mTERF family protein, expressed
			7	Os07g0583600	LOC_Os07g39470	CIGR2	Similar to Chitin-inducible gibberellin-responsive protein 2.	gibberellin response modulator protein, putative, expressed
			7	Os07g0583700	LOC_Os07g39480	OsWRKY78	WRKY transcription factor 78.	WRKY87, expressed
			7	Os07g0585500	LOC_Os07g39680	OSPGYRP	"Rice proline-%2C glycine and tyrosine-rich protein"%2C Vesicle trafficking%2C Cold tolerance	UV-induced protein uvi15, putative, expressed
			7	Os07g0585700	LOC_Os07g39700	Sdr4	Zinc finger protein%2C Pre-harvest sprouting resistance	expressed protein
			7	Os07g0586200	LOC_Os07g39750	AChE	Similar to Alpha-L-fucosidase 2.	GDSL-like lipase/acylhydrolase, putative, expressed
			7	Os07g0586900	LOC_Os07g39820	OsSHR1	SHR transcription factor%2C Formation of root endodermis and leaf stomata%2C Regulation of the number of cortex cell layers in the root	SHR, putative, expressed
			7	Os07g0587400	LOC_Os07g39870	ESP1	Similar to eukaryotic peptide chain release factor subunit 1-1.	eukaryotic peptide chain release factor subunit 1-1, putative, expressed
			7	Os07g0588700	LOC_Os07g39970	ZFP245	C2H2-type zinc finger protein%2C Cold and drought tolerance	ZOS7-08 - C2H2 zinc finger protein, expressed
			7	Os07g0589000	LOC_Os07g40000	OsLBD38	Lateral organ boundaries%2C LOB domain containing protein.	DUF260 domain containing protein, putative, expressed
			7	Os07g0592000	LOC_Os07g40240	OsGASR9	A member of gibberellic acid (GA)-stimulated transcript gene family%2C Regulation of grain size and yield	GASR9 - Gibberellin-regulated GASA/GAST/Snakin family protein precursor, expressed
			7	Os07g0592200	LOC_Os07g40260	OsAP65	Similar to predicted protein.	eukaryotic aspartyl protease domain containing protein, expressed
			7	Os07g0592600	LOC_Os07g40290	OsGH3.8|OsGH3-8|OsMGH3	Indole-3-acetic acid (IAA)-amido synthetase%2C Auxin signaling and defense signaling in a pathogen-nonspecific manner	OsGH3.8 - Probable indole-3-acetic acid-amido synthetase, expressed
			7	Os07g0593000	LOC_Os07g40300	OsZFP7|ZFP207	C2H2 transcription factor%2C Leaf development	ZOS7-10 - C2H2 zinc finger protein, expressed
			7	Os07g0596300	LOC_Os07g40520	FH5|RMD|BUI1	Class II formin%2C Type II formin%2C Actin organization%2C Morphogenesis	formin-like protein 20, putative, expressed
			7	Os07g0596900	LOC_Os07g40570	OsWRKY88	Similar to SUSIBA2-like (WRKY transcription factor 80).	WRKY88, expressed
			7	Os07g0602700	LOC_Os07g41140	OsRPK1	Protein kinase%2C core domain containing protein.	receptor-like protein kinase precursor, putative, expressed
			7	Os07g0603300	LOC_Os07g41200	GW7|GL7|SLG7|Chalk7	TON1 RECRUIT MOTIF (TRM)-containing protein%2C Regulation of grain size and shape	expressed protein
			7	Os07g0603600	LOC_Os07g41230	OsMESL	Similar to esterase PIR7B.	esterase, putative, expressed
			7	Os07g0603700	LOC_Os07g41240	GE|CYP78A13	CYP78A13 (Cytochrome P450)%2C Size control between embryo and endosperm	cytochrome P450, putative, expressed
			7	Os07g0603800	LOC_Os07g41250	OsNPF7.1	Nitrate transporter%2C Regulation of tiller number and grain yield	peptide transporter PTR2, putative, expressed
			7	Os07g0604350	None	OsBC1L6	Non-protein coding transcript.	None
			7	Os07g0604700	LOC_Os07g41350	OsB12D1	B12D-like protein%2C Flooding tolerance during seed germination and early seedling growth	B12D protein, putative, expressed
			7	Os07g0604800	LOC_Os07g41360	OsUAM3	UDP-arabinopyranose mutase%2C Pollen wall morphogenesis	alpha-1,4-glucan-protein synthase, putative, expressed
			7	Os07g0605200	LOC_Os07g41370	OsMADS18	APETALA1 (AP1)/ FRUITFULL (FUL)-like MADS box transcription factor%2C Specification of inflorescence meristem identity	OsMADS18 - MADS-box family gene with MIKCc type-box, expressed
			7	Os07g0609766	LOC_Os07g41900	OsLFR	Ortholog of the Arabidopsis SWI/SNF chromatin remodeling complex (CRC) component LFR%2C Armadillo repeat (ARM-repeat) family protein%2C Regulation of seed development%2C Early-stage of embryo and endosperm development	expressed protein
			7	Os07g0613300	LOC_Os07g42180	PSD	Similar to predicted protein.	exportin 1, putative, expressed
			7	Os07g0614100	LOC_Os07g42260	OsPAA2	Alpha 1-2 subunit of 20S proteasome.	peptidase, T1 family, putative, expressed
			7	Os07g0614400	LOC_Os07g42290	qSOR1	Homolog of DRO1 (DEEPER ROOTING 1)%2C Control of root system architecture%2C Root gravitropic response	expressed protein
			7	Os07g0615200	LOC_Os07g42370	OsJAZ7|OsTIFY10b	Tify domain containing protein.	zinc-finger protein, putative, expressed
			7	Os07g0616000	LOC_Os07g42410	DEP2|EP2|SRS1|OsRELA	Hypothetical conserved gene.	expressed protein
			7	Os07g0616500	LOC_Os07g42440	GLO4	Similar to (S)-2-hydroxy-acid oxidase%2C peroxisomal (EC 1.1.3.15) (Glycolate oxidase) (GOX) (Short chain alpha-hydroxy acid oxidase).	hydroxyacid oxidase 1, putative, expressed
			7	Os07g0616800	LOC_Os07g42490	RSUS3|SUS3|OsSUS3	Sucrose synthase%2C Regulation of cellulose and hemicelluloses biosyntheses	sucrose synthase, putative, expressed
	SBN/PBN	qSBN/PBN11	11	Os11g0539200	LOC_Os11g33270	OsXTR1|XTH2	Similar to Xyloglucan endotransglycosylase XET2 (Fragment).	glycosyl hydrolases family 16, putative, expressed
			11	Os11g0544600	LOC_Os11g34190	OsChz1	Hypothetical conserved gene.	expressed protein
			11	Os11g0544800	LOC_Os11g34210	OsGatB	Glutamyl-tRNA(Gln) amidotransferase subunit B%2C Primary root development	aspartyl/glutamyl-tRNA amidotransferase subunit B, putative, expressed
			11	Os11g0545300	LOC_Os11g34270	OsSpo11-5	Homologue of the archaeal topoisomerase VIA	ubiquitin carboxyl-terminal hydrolase domain containing protein, expressed
			11	Os11g0545600	LOC_Os11g34305	MRG702	MRG family protein.	transposon protein, putative, Mutator sub-class, expressed
			11	Os11g0546000	LOC_Os11g34350	RLI	Similar to RNase L inhibitor-like protein.	ATP-binding cassette sub-family E member 1, putative, expressed
			11	Os11g0546900	LOC_Os11g34450	OsGF14d	Similar to TaWIN1.	14-3-3 protein, putative, expressed
			11	Os11g0547000	LOC_Os11g34460	FKF1|OsFKF1	Hypothetical conserved gene.	OsFBO10 - F-box and other domain containing protein, expressed
			11	Os11g0551900	LOC_Os11g35030	OsGRF8	Hypothetical conserved gene.	growth regulating factor protein, putative, expressed
			11	Os11g0552000	LOC_Os11g35040	OsNAAT5	Similar to Tyrosine/nicotianamine aminotransferases family protein.	aminotransferase, classes I and II, domain containing protein, expressed
			11	Os11g0558200	LOC_Os11g35390	OsMYB4P	R2R3-type MYB transcriptional activator%2C Tolerance to Pi deficiency	MYB family transcription factor, putative, expressed
			11	Os11g0559200	LOC_Os11g35500	xa21	Protein kinase%2C core domain containing protein.	receptor-like protein kinase 5 precursor, putative, expressed
			11	Os11g0562100	LOC_Os11g35710	OsOSC11|OsIAS1	Similar to cycloartenol synthase.	cycloartenol synthase, putative, expressed
			11	Os11g0572200	LOC_Os11g36400	SR1	Exo70 exocyst complex subunit family protein.	expressed protein
			11	Os11g0572500	LOC_Os11g36430	OsAIR2	Similar to predicted protein.	zinc finger, C3HC4 type domain containing protein, expressed
			11	Os11g0572700	LOC_Os11g36440	OsCRTISO|ZEBRA2|MHZ5|MIT3	Carotenoid isomerase%2C Carotenoid biosynthesis%2C Root and coleoptile growth	amine oxidase, flavin-containing, domain containing protein, expressed
			11	Os11g0572800	LOC_Os11g36450	JMJ710	Cyclin-like F-box domain containing protein.	OsFBO15 - F-box and other domain containing protein, expressed
			11	Os11g0573000	LOC_Os11g36470	OsUBP21	Similar to Ubiquitin carboxyl-terminal hydrolase family protein%2C expressed.	ubiquitin carboxyl-terminal hydrolase 21, putative, expressed
			11	Os11g0575600	LOC_Os11g36719	OsLOX10	Similar to Lipoxygenase (Fragment).	lipoxygenase, putative, expressed
			11	Os11g0579200	LOC_Os11g37050	Pb1	Similar to Leucine Rich Repeat family protein%2C expressed.	expressed protein
			11	Os11g0581700	LOC_Os11g37190	OsEPFL7	Similar to EPIDERMAL PATTERNING FACTOR-like protein 4.	allergen-related, putative, expressed
			11	Os11g0582500	LOC_Os11g37280	OsC6	Protease inhibitor%2C lipid transfer protein (LTP)%2C Postmeiotic anther development	LTPL68 - Protease inhibitor/seed storage/LTP family protein precursor, expressed
			11	Os11g0588300	LOC_Os11g37730	OsGSTT1	Similar to Glutathione transferase AtGST 10 (EC 2.5.1.18).	glutathione S-transferase, N-terminal domain containing protein, expressed
			11	Os11g0591100	LOC_Os11g37890	OsGME2	NAD(P)-binding domain containing protein.	NAD dependent epimerase/dehydratase family protein, putative, expressed
			11	Os11g0591700	None	OsPR4e	Pathogenesis-related (PR) protein	None
			11	Os11g0592400	LOC_Os11g37990	OsCFM3	Similar to CRS1/YhbY domain containing protein%2C expressed.	chloroplastic group IIA intron splicing facilitator CRS1, chloroplast precursor, putative, expressed
			11	Os11g0593000	LOC_Os11g38050	OsNPC3	Phosphoesterase family protein.	phosphoesterase family protein, putative, expressed
			11	Os11g0595400	LOC_Os11g38270	FON2|FON4|TG1	Small secreted protein containing CLE domain%2C Regulation of meristem maintenance	hypothetical protein
			11	Os11g0601500	LOC_Os11g38850	Gnk2RLK-9	Similar to Protein kinase domain containing protein.	TKL_IRAK_DUF26-la.7 - DUF26 kinases have homology to DUF26 containing loci, expressed
			11	Os11g0602200	LOC_Os11g38900	SDG704	Similar to SET1.	histone-lysine N-methyltransferase, H3 lysine-9 specific SUVH1, putative, expressed
			11	Os11g0603000	LOC_Os11g39000	ILI2	Basic helix-loop-helix dimerisation region bHLH domain containing protein.	helix-loop-helix DNA-binding domain containing protein, expressed
			11	Os11g0605500	LOC_Os11g39220	OsACX2	Acyl-CoA oxidase.	acyl-coenzyme A oxidase, putative, expressed
			11	Os11g0609600	LOC_Os11g39540	OsGF14h	Similar to 14-3-3-like protein.	14-3-3 protein, putative, expressed
			11	Os11g0610900	LOC_Os11g39670	TSCD11	Hypothetical conserved gene.	seryl-tRNA synthetase, putative, expressed
			11	Os11g0614800	LOC_Os11g40030	KRP3	Cyclin-dependent kinase inhibitor	cyclin-dependent kinase inhibitor, putative, expressed
			11	Os11g0615700	LOC_Os11g40140	OgPAE1	Proteasome subunit alpha type 5 (EC 3.4.25.1) (20S proteasome alpha subunit E) (20S proteasome subunit alpha-5).	peptidase, T1 family, putative, expressed
			11	Os11g0615800	LOC_Os11g40150	OsRad51|OsRad51A1|COLD11	DNA repair protein RAD51%2C Homologous pairing	DNA repair protein Rad51, putative, expressed
			11	Os11g0621300	LOC_Os11g40590	OsGRDP1|LSL1	Glycine-rich domain (GRD)-containing protein%2C Regulation of cell death and disease resistance	DUF1399 containing protein, putative, expressed
			11	Os11g0621500	LOC_Os11g40610	OsELF4a	Non-protein coding transcript.	EARLY flowering protein, putative, expressed
			11	Os11g0633500	LOC_Os11g41540	OsRPP8	Similar to NBS-LRR disease resistance protein homologue (Fragment).	disease resistance RPP8-like protein 3, putative, expressed
			11	Os11g0637700	LOC_Os11g41890	LGG	Similar to predicted protein.	RNA recognition motif containing protein, putative, expressed
			11	Os11g0637800	LOC_Os11g41900	OsLPAT2	Similar to 1-acyl-sn-glycerol-3-phosphate acyltransferase PLS1.	acyltransferase, putative, expressed
			11	Os11g0639100	LOC_Os11g42010	pikh|pi54|Pi-kh	NBS-LRR protein%2C Blast resistance%2C Broad-spectrum resistance against Magnaporthe oryzae (Nipponbare: susceptible)	NBS-LRR type disease resistance protein, putative, expressed
			11	Os11g0642400	LOC_Os11g42290	Os-TBT1|OsTBT1	Transferase family protein.	transferase family protein, putative, expressed
			11	Os11g0643100	LOC_Os11g42370	Os-TBT2|OsTBT2	Transferase family protein.	transferase family protein, putative, expressed
			11	Os11g0644800	LOC_Os11g42510	OsNAAT6	Similar to Tyrosine/nicotianamine aminotransferases family protein%2C expressed.	tyrosine aminotransferase, putative, expressed
			11	Os11g0646300	LOC_Os11g42660	WED	NB-ARC domain containing protein.	Leucine Rich Repeat family protein, expressed
			11	Os11g0655800	LOC_Os11g43510	OsPLB	Lipase%2C class 3 family protein.	lipase precursor, putative, expressed
			11	Os11g0657400	LOC_Os11g43640	OsPEX1	Leucine-rich repeat extensin-like protein%2C Lignin biosyntheis and deposition%2C Lodging resistance	retrotransposon protein, putative, unclassified, expressed
			11	Os11g0658700	LOC_Os11g43740	OsMADS68|MADS68	MADS domain transcription factor%2C pollen maturation	OsMADS68 - MADS-box family gene with MIKC* type-box, expressed
			11	Os11g0660000	LOC_Os11g43860	OsMHX	Sodium/calcium exchanger membrane region domain containing protein.	sodium/calcium exchanger protein, putative, expressed
			11	Os11g0660500	LOC_Os11g43900	OsTCTP	Splicing variant of OsTCTPa	translationally-controlled tumor protein, putative, expressed
			11	Os11g0661300	LOC_Os11g43960	ER-ANT1	ER-localized adenine nucleotide transporter%2C Convergence of energy and stress signals	mitochondrial carrier protein, putative, expressed
			11	Os11g0669200	LOC_Os11g44690	OsRLCK350	Similar to Protein kinase domain containing protein%2C expressed.	cysteine-rich receptor-like protein kinase 19 precursor, putative, expressed
			11	Os11g0672700	LOC_Os11g44910	OsRecQ1	RecQ DNA helicase%2C RNA silencing	DEAD-box ATP-dependent RNA helicase, putative, expressed
			11	Os11g0673100	LOC_Os11g44940	OsPM27	Seed maturation protein%2C osa-miR164c target gene%2C Regulation of seed vigor	seed maturation protein PM27, putative, expressed
			11	Os11g0673200	LOC_Os11g44950	TIPS-11-9	Similar to Auxin-induced beta-glucosidase.	glycosyl hydrolase family 3 protein, putative, expressed
			11	Os11g0679700	LOC_Os11g45400	OsGPAT3	Glycerol-3-phosphate acyltransferase%2C Anther development%2C Pollen formation	glycerol-3-phosphate acyltransferase, putative, expressed
			11	Os11g0684000	LOC_Os11g45740	JAmyb|OsJAmyb|OsMYB21	Similar to Transcription factor MYB21 (Myb-related protein 21) (AtMYB21) (Myb homolog 3) (AtMyb3).	MYB family transcription factor, putative, expressed
		qSBN/PBN12	12	Os12g0472500	LOC_Os12g28750	OsTDL1A|MIL2	Homolog of the Arabidopsis TAPETUM DETERMINANT1 (TPD1) protein%2C Regulation of early anther cell differentiation	TPD1, putative, expressed
			12	Os12g0476200	LOC_Os12g29220	Xa25|OsSWEET13	Sucrose transporter%2C TAL effector PthXo2-dependent disease susceptibility to bacterial pathogen	nodulin MtN3 family protein, putative, expressed
			12	Os12g0478200	LOC_Os12g29400	OsABA45	GRAM domain containing protein.	GRAM domain containing protein, expressed
			12	Os12g0479400	LOC_Os12g29520	OsARF24	Similar to Isoform 2 of Auxin response factor 24.	auxin response factor, putative, expressed
			12	Os12g0480000	LOC_Os12g29560	OsDHHC30	Zinc finger%2C DHHC-type domain containing protein.	DHHC zinc finger domain containing protein, expressed
			12	Os12g0484900	LOC_Os12g29980	OsGRF7	Growth-regulating factor%2C Modulation of plant architecture%2C Regulation of auxin and gibberellin metabolism	growth regulating factor protein, putative, expressed
			12	Os12g0488900	LOC_Os12g30520	OsPuf4	Armadillo-like helical domain containing protein.	pumilio-family RNA binding repeat containing protein, expressed
			12	Os12g0489800	LOC_Os12g30590	RGA2	Similar to NBS-LRR protein (Fragment).	disease resistance protein RGA2, putative, expressed
			12	Os12g0491800	LOC_Os12g30824	OsKS10	Similar to Ent-kaurene synthase 1A.	terpene synthase, putative, expressed
			12	Os12g0497300	LOC_Os12g31370	OsRad51A2	DNA repair protein RAD51%2C Homologous pairing%2C DNA double strand break (DSB) repair and homologous recombination	DNA repair protein Rad51, putative, expressed
			12	Os12g0502300	LOC_Os12g31810	OsCYCA2;1	Similar to Cyclin A-like protein (Fragment).	cyclin, putative, expressed
			12	Os12g0503000	LOC_Os12g31860	OsUPS1	Similar to Allantoin permease.	ureide permease, putative, expressed
			12	Os12g0506800	LOC_Os12g32210	OsATG10b	Similar to H0306B06.12 protein.	autophagy-related protein 10, putative, expressed
			12	Os12g0507600	LOC_Os12g32284	RIF4	Hypothetical conserved gene.	glycine-rich protein, putative, expressed
			12	Os12g0511300	LOC_Os12g32650	OsCLT2	UAA transporter domain containing protein.	expressed protein
			12	Os12g0512000	LOC_Os12g32750	OsYUCCA5	Flavin monooxygenase-like enzyme %2C Auxin biosynthesis	flavin monooxygenase, putative, expressed
			12	Os12g0514400	LOC_Os12g32980	SAB23	Potyvirus VPg interacting protein (Fragment).	potyvirus VPg interacting protein, putative, expressed
			12	Os12g0515300	LOC_Os12g33070	OsMYB46	MYB transcription factor%2C Regulation of secondary wall biosynthesis	myb-like DNA-binding domain containing protein, putative, expressed
			12	Os12g0515600	LOC_Os12g33100	GK1	Similar to Guanylate kinase (EC 2.7.4.8).	guanylate kinase, putative, expressed
			12	Os12g0515800	LOC_Os12g33120	DX1	Green tissue-specific expression gene	expressed protein
			12	Os12g0520200	LOC_Os12g33610	TAM1|OsPAL9	Similar to phenylalanine ammonia-lyase.	phenylalanine ammonia-lyase, putative, expressed
			12	Os12g0527700	LOC_Os12g34320	SDRLK-10	Serine/threonine protein kinase-related domain containing protein.	S-locus-like receptor protein kinase, putative, expressed
			12	Os12g0528400	LOC_Os12g34380	OsGS3	Glutathione synthetase	glutathione synthetase, chloroplast precursor, putative, expressed
			12	Os12g0533500	LOC_Os12g34850	OsVIL2	Protein containing PHD domain%2C FNIII domain and VID domain%2C Positive regulator of flowering	Fibronectin type III domain containing protein, expressed
			12	Os12g0536000	LOC_Os12g35040	TCM12	"2%2C 3-bisphosphoglycerate-independent phosphoglycerate mutase"%2C "Chlorophyll synthesis%2C photosynthesis and chloroplast development at seedling stage at low temperature"	2,3-bisphosphoglycerate-independent phosphoglycerate mutase, putative, expressed
			12	Os12g0538500	LOC_Os12g35320	SDEL1|OsMSRFP	Similar to PGPD14 protein.	RING finger and CHY zinc finger domain-containing protein 1, putative, expressed
			12	Os12g0541300	LOC_Os12g35610	Osrboh9|OsRBOHH	NADPH oxidase%2C Respiratory burst oxidase homolog%2C Ethylene-induced aerenchyma formation in roots under oxygen-deficient conditions	respiratory burst oxidase, putative, expressed
			12	Os12g0545900	LOC_Os12g36030	LDMAR	Conserved hypothetical protein.	expressed protein
			12	Os12g0547500	LOC_Os12g36100	OsKCH1	Kinesin-14 family member%2C Non-processive%2C minus-end-directed motor protein that transports actin filaments along microtubules%2C Organization of the cytoskeletal architecture%2C Cell elongation and division	kinesin-4, putative, expressed
			12	Os12g0548200	LOC_Os12g36180	XB21	Auxilin-like protein%2C Type III J-protein%2C Positive regulation of resistance to Xoo%2C Regulation of cell death	auxilin, putative, expressed
			12	Os12g0548300	LOC_Os12g36194	OsNDPK2|WSL12|YSS2	Similar to Nucleoside diphosphate kinase (Fragment).	nucleoside diphosphate kinase, putative, expressed
			12	Os12g0552300	LOC_Os12g36620	PPS1	DYW motif-containing pentatricopeptide repeat protein%2C RNA editing of nad3 transcripts in mitochondria	pentatricopeptide, putative, expressed
			12	Os12g0553200	LOC_Os12g36720	GNP12	NB-ARC domain containing protein.	RGH1A, putative, expressed
			12	Os12g0555000	LOC_Os12g36830	RSOsPR10|OsPBZ14	Similar to Probenazole-inducible protein PBZ1.	pathogenesis-related Bet v I family protein, putative, expressed
			12	Os12g0555100	LOC_Os12g36840	OsPBZ15	Similar to Probenazole-inducible protein PBZ1.	pathogenesis-related Bet v I family protein, putative, expressed
			12	Os12g0555200	LOC_Os12g36850	OsPR10b|OsPBZc	Similar to Probenazole-inducible protein PBZ1.	pathogenesis-related Bet v I family protein, putative, expressed
			12	Os12g0555300	LOC_Os12g36860	OsPBZ19	Similar to Pathogenesis-related protein PR-10a.	pathogenesis-related protein 10, putative, expressed
			12	Os12g0555500	LOC_Os12g36880	OsPR10a|PBZ1	Pathogen resistance protein PBZ1%2C 17 kDa RNase%2C Disease resistance	pathogenesis-related Bet v I family protein, putative, expressed
			12	Os12g0555600	LOC_Os12g36890	OsCD1|OsCSLD4|NRL1|ND1|sle1|DNL1	Cellulose synthase-like protein%2C Cell wall biosynthesis	CSLD4 - cellulose synthase-like family D, expressed
			12	Os12g0559200	LOC_Os12g37260	OsRCI-1	Similar to Lipoxygenase.	lipoxygenase 2.1, chloroplast precursor, putative, expressed
			12	Os12g0559400	LOC_Os12g37290	BPH26|BPH18	Coiled-coil-nucleotide-binding-site-leucine-rich repeat (CC-NBS-LRR) protein%2C (LRR domain is lost in Nipponbare)%2C Resistance to brown planthopper%2C (Nipponbare: BPH-susceptible)	resistance protein T10rga2-1A, putative, expressed
			12	Os12g0560300	LOC_Os12g37360	OsSar1b	Similar to NTGB2 (Fragment).	miro, putative, expressed
			12	Os12g0560900	LOC_Os12g37415	OsOBF1|OsbZIP87	Non-protein coding transcript.	expressed protein
			12	Os12g0561000	LOC_Os12g37419	COX5c	Cytochrome c oxidase polypeptide Vc (EC 1.9.3.1) (Cytochrome c oxidase subunit 5c).	cytochrome c oxidase polypeptide Vc, putative, expressed
			12	Os12g0563200	LOC_Os12g37610	TCD11	Plastid ribosomal small subunit protein S6%2C Chloroplast development at low temperature	ribosomal protein S6, putative, expressed
			12	Os12g0566000	LOC_Os12g37840	OsBOR1	Similar to Boron transporter.	boron transporter protein, putative, expressed
			12	Os12g0566200	LOC_Os12g37860	OsMOS1	Conserved hypothetical protein.	expressed protein
			12	Os12g0566300	LOC_Os12g37870	SPL30|OsACL-A2	Subunit A of the heteromeric ATP-citrate lyase%2C Negative regulation of cell death%2C Disease resistance	ATP-grasp domain containing protein, expressed
			12	Os12g0567800	LOC_Os12g38010	OsMT1f	Plant metallothionein%2C family 15 protein.	metallothionein, putative, expressed
			12	Os12g0568200	LOC_Os12g38051	OsMT-I-4b|OsMT1c	Metallothionein-like protein type 1.	metallothionein, putative, expressed
			12	Os12g0569500	LOC_Os12g38170	OsOSM1	Thaumatin%2C pathogenesis-related family protein.	osmotin, putative, expressed
			12	Os12g0569700	LOC_Os12g38180	OsHSP23.7	Similar to Heat shock protein 70.	heat shock cognate 70 kDa protein 2, putative, expressed
			12	Os12g0570000	LOC_Os12g38210	SPL11	Armadillo-like helical domain containing protein.	spotted leaf 11, putative, expressed
			12	Os12g0571000	LOC_Os12g38290	OsMT1g	Metallothionein-like protein type 1.	metallothionein, putative, expressed
			12	Os12g0571100	LOC_Os12g38300	OsMT1d	Metallothionein-like protein%2C ROS (reactive oxygen species) scavenger%2C Antioxidant	metallothionein, putative, expressed
			12	Os12g0571900	LOC_Os12g38380	OsCstF77	Tetratricopeptide-like helical domain containing protein.	tetratricopeptide repeat containing protein, putative, expressed
			12	Os12g0572000	LOC_Os12g38400	OsMYB91	R2R3-type MYB transcription factor%2C Adaptive growth%2C Salt tolerance	MYB family transcription factor, putative, expressed
			12	Os12g0572400	LOC_Os12g38430	OsSCL30	Similar to Pre-mRNA splicing factor (Fragment).	SR repressor protein, putative, expressed
			12	Os12g0572800	LOC_Os12g38460	MEL2	RNA-Recognition-Motif (RRM) protein%2C Regulation of the premeiotic G1/S-phase transition of germ cells	RNA recognition motif family protein, expressed
			12	Os12g0580300	LOC_Os12g39070	OsTBP2.1	Similar to TATA-binding protein TBP2.	TATA-binding protein, putative, expressed
			12	Os12g0580400	LOC_Os12g39080	OsPUT2	Similar to neutral amino acid transport protein.	amino acid permease family protein, putative, expressed
			12	Os12g0583700	LOC_Os12g39400	ZFP252|RZF71	Zinc finger%2C C2H2-type domain containing protein.	ZOS12-09 - C2H2 zinc finger protein, expressed
			12	Os12g0585650	None	osa-miR5791	Primary microRNA of osa-miR5791%3B Target gene(s): (Os12g0217400)	None
			12	Os12g0586100	LOC_Os12g39630	SAPK9|OsSAPK9	Serine/threonine protein kinase%2C Abscisic acid (ABA)-activated protein kinase%2C Hyperosmotic stress response%2C ABA signal transduction	CAMK_CAMK_like.49 - CAMK includes calcium/calmodulin depedent protein kinases, expressed
			12	Os12g0586300	LOC_Os12g39640	GL12	Myb-like DNA-binding domain%2C SHAQKYF class domain containing protein.	MYB family transcription factor, putative, expressed
			12	Os12g0588900	LOC_Os12g39840	SLG1	Similar to Cytoplasmic tRNA 2-thiolation protein 2.	expressed protein
			12	Os12g0589100	LOC_Os12g39860	OsAPT1|APRT	Similar to Adenine phosphoribosyltransferase.	phosphoribosyl transferase, putative, expressed
			12	Os12g0589400	LOC_Os12g39880	HSA1a	Domain of unknown function DUF1618 domain containing protein.	expressed protein
			12	Os12g0595800	LOC_Os12g40419	OsWAKL21	Receptor-like kinase%2C Activation of immune responses	protein kinase domain containing protein, expressed
			12	Os12g0597000	LOC_Os12g40510	OsCBL2	Similar to Calcineurin B-like protein 2 (SOS3-like calcium binding protein 1).	calcineurin B, putative, expressed
			12	Os12g0597500	LOC_Os12g40550	OsUAH	Similar to Amidase%2C hydantoinase/carbamoylase family protein%2C expressed.	peptidase, putative, expressed
			12	Os12g0601400	LOC_Os12g40900	OsIAA31	Similar to Auxin-responsive protein (Aux/IAA) (Fragment).	OsIAA31 - Auxin-responsive Aux/IAA gene family member, expressed
			12	Os12g0605400	LOC_Os12g41220	OsUEV1B	Similar to CROC-1-like protein (Fragment).	ubiquitin-conjugating enzyme, putative, expressed
			12	Os12g0606900	LOC_Os12g41380	OsOTS2	Similar to Ulp1 protease family%2C C-terminal catalytic domain containing protein%2C expressed.	ulp1 protease family protein, putative, expressed
			12	Os12g0610200	LOC_Os12g41650	OsPIL11	Basic helix-loop-helix transcription factor%2C Regulation of grain size	helix-loop-helix DNA-binding domain containing protein, expressed
			12	Os12g0610600	LOC_Os12g41680	OMTN3|OsNAC60	NAC transcription factor%2C Negative regulation of drought tolerance	No apical meristem protein, putative, expressed
			12	Os12g0611000	LOC_Os12g41700	OsLOL1	Similar to Zinc-finger protein Lsd1.	LSD1 zinc finger domain containing protein, expressed
			12	Os12g0612700	LOC_Os12g41860	OSHB3|OsHox33	Class III homeodomain-leucine zipper (HD-Zip III) protein%2C Age-dependent leaf senescence	START domain containing protein, expressed
			12	Os12g0613300	LOC_Os12g41920	OsTRBF2	Similar to Single myb histone 6.	single myb histone, putative, expressed
			12	Os12g0613700	LOC_Os12g41950	OsARF25	Similar to Auxin response factor 25.	auxin response factor, putative, expressed
			12	Os12g0614600	LOC_Os12g42020	OsPID|OsPINOID	Protein kinase PINOID%2C Control of polar auxin transport%2C Regulation of stigma and ovule initiation%2C Promotion of pistil and stamen development	AGC_PVPK_like_kin82y.20 - ACG kinases include homologs to PKA, PKG and PKC, expressed
	SpN	qSpN3	3	Os03g0100030	LOC_Os03g01014	OsG	Rice ortholog of soybean stay-green gene G (GmG)%2C Control of seed dormancy	expressed protein
			3	Os03g0100100	LOC_Os03g01020	OsPMEI12	Pectinesterase inhibitor domain containing protein.	pectinesterase inhibitor domain containing protein, putative, expressed
			3	Os03g0100800	LOC_Os03g01120	OsA8	Plasma membrane proton pump ATPase (H<sup> </sup>-ATPase)%2C Pi acquisition and transport%2C Nutrient uptake during mycorrhizal symbioses	E1-E2 ATPase domain containing protein, expressed
			3	Os03g0102100	LOC_Os03g01222	HPA1	Formyltetrahydrofolate deformylase family protein.	formyl transferase, putative, expressed
			3	Os03g0102200	LOC_Os03g01230	SDRP	Similar to DNA-directed RNA polymerase II 14.5 kDa polypeptide (EC 2.7.7.6) (RPB9) (RPB14.5).	DNA-directed RNA polymerase II subunit RPB9, putative, expressed
			3	Os03g0103100	LOC_Os03g01300	Ltp1	Similar to Physical impedance induced protein.	LTPL114 - Protease inhibitor/seed storage/LTP family protein precursor, expressed
			3	Os03g0103300	LOC_Os03g01320	qLTG3-1	Hybrid proline- or glycine-rich protein%2C Controll of low-temperature germinability%2C Pre-harvest sprouting resistance	LTPL116 - Protease inhibitor/seed storage/LTP family protein precursor, expressed
			3	Os03g0106300	LOC_Os03g01590	PAIR1	Coiled-coil protein%2C Homologous chromosome pairing in meiosis	PAIR1, putative, expressed
			3	Os03g0106900	LOC_Os03g01650	Orys1	Beta-expansin precursor (Beta-expansin 1).	expansin precursor, putative, expressed
			3	Os03g0107300	LOC_Os03g01700	Lsi2|OsLsi2	Anion transporter%2C Silicon efflux transporter%2C Arsenic species (As) uptake	expressed protein
			3	Os03g0107700	LOC_Os03g01740	EL2	Similar to EL2 protein.	expressed protein
			3	Os03g0107800	LOC_Os03g01750	OsSEX4	Hypothetical conserved gene.	dual specificity protein phosphatase, putative, expressed
			3	Os03g0108000	LOC_Os03g01770	OsACR2.2	Dual-specificity tyrosine-phosphatase CDC25%2C Arsenic metabolism	rhodanese, putative, expressed
			3	Os03g0108600	LOC_Os03g01830	OsBIRH1|TCD33	DEAD-box RNA helicase%2C Early chloroplast development under cold stress%2C Cold tolerance%2C Defence responses against biotic and abiotic stresses	DEAD-box ATP-dependent RNA helicase, putative, expressed
			3	Os03g0108700	LOC_Os03g01840	PACP	Conserved hypothetical protein.	knotted 1-binding protein 36, putative, expressed
			3	Os03g0109000	LOC_Os03g01870	OsNAC055	Similar to NAC domain protein.	no apical meristem protein, putative, expressed
			3	Os03g0109400	LOC_Os03g01890	OSHB1|LF1	Similar to cDNA clone:J033091P14%2C full insert sequence.	START domain containing protein, expressed
			3	Os03g0110800	LOC_Os03g02010	OsDRM2	DNA methyltransferase%2C Vegetative and reproductive development	DNA methyltransferase protein, putative, expressed
			3	Os03g0111300	LOC_Os03g02050	LTP2|nsLTP2	Nonspecific lipid-transfer protein 2 (nsLTP2) (7 kDa lipid transfer protein).	LTPL151 - Protease inhibitor/seed storage/LTP family protein precursor, expressed
			3	Os03g0112700	LOC_Os03g02160	Ehd4	CCCH-type zinc finger protein%2C Photoperiodic control of flowering time	zinc finger C-x8-C-x5-C-x3-H type family protein, expressed
			3	Os03g0112800	LOC_Os03g02170	STS1|OsLDDT1|OsSTS1	Protein of unknown function DUF726 family protein.	transmembrane and coiled-coil domain-containing protein 4, putative, expressed
			3	Os03g0112900	LOC_Os03g02180	OsF5HL2	Similar to Aldehyde 5-hydroxylase.	cytochrome P450, putative, expressed
			3	Os03g0113100	LOC_Os03g02200	TK	Thymidine kinase family protein.	thymidine kinase, putative, expressed
			3	Os03g0116500	LOC_Os03g02540	OsCSN1	Constitutive photomorphogenic 11.	proteasome subunit, putative, expressed
			3	Os03g0116800	LOC_Os03g02560	SHPR	Similar to F-box protein.	cyclin-like F-box, putative, expressed
			3	Os03g0117100	LOC_Os03g02590	OsPEX11-1	Peroxisomal biogenesis factor 11 family protein.	peroxisomal biogenesis factor 11, putative, expressed
			3	Os03g0117900	LOC_Os03g02650	HYR	Similar to Transcription factor.	ligA, putative, expressed
			3	Os03g0118400	LOC_Os03g02680	cdc2Os-1|CDKA1	Similar to Cyclin-dependent kinase A-1.	cyclin-dependent kinase A-1, putative, expressed
			3	Os03g0119500	None	CRR1	Callose synthase%2C Ovary expansion by affecting vascular cell patterning	None
			3	Os03g0119966	LOC_Os03g02800	RIM1|ONAC054	NAC-domain protein%2C Resistance to rice dwarf virus%2C Regulator of jasmonate (JA) signaling	no apical meristem protein, putative, expressed
			3	Os03g0121800	LOC_Os03g02970	OsDCL1a	Dicer-like protein%2C miRNA biogenesis%2C Reguration of development	Dicer, putative, expressed
			3	Os03g0122300	LOC_Os03g03034	OsF3H03g|OsS5H2	Similar to Oxidoreductase%2C 2OG-Fe oxygenase family protein%2C expressed.	flavonol synthase/flavanone 3-hydroxylase, putative, expressed
			3	Os03g0122600	LOC_Os03g03100	OsMADS50|OsSOC1|DTH3	Transcription factor%2C MADS-box domain containing protein.	OsMADS50 - MADS-box family gene with MIKCc type-box, expressed
			3	Os03g0123300	LOC_Os03g03150	OsCCS52A|TAD|TE	Similar to Cell cycle switch protein CCS52A.	WD repeat-containing protein, putative, expressed
			3	Os03g0123500	LOC_Os03g03164	KNAT7	Class II KNOX-like homeobox protein%2C Regulation of cell expansion and wall thickening	homeobox protein knotted-1, putative, expressed
			3	Os03g0124000	LOC_Os03g03260	OsHB22	Homeodomain-related domain containing protein.	homeobox domain containing protein, expressed
			3	Os03g0124300	LOC_Os03g03290	OsMLD1	Similar to ATP binding protein.	receptor-like protein kinase At3g46290 precursor, putative, expressed
			3	Os03g0125100	LOC_Os03g03370	DSM2	Beta-carotene hydroxylase%2C Drought and oxidative stress resistance	fatty acid hydroxylase, putative, expressed
		qSpN11	11	Os11g0539200	LOC_Os11g33270	OsXTR1|XTH2	Similar to Xyloglucan endotransglycosylase XET2 (Fragment).	glycosyl hydrolases family 16, putative, expressed
			11	Os11g0544600	LOC_Os11g34190	OsChz1	Hypothetical conserved gene.	expressed protein
			11	Os11g0544800	LOC_Os11g34210	OsGatB	Glutamyl-tRNA(Gln) amidotransferase subunit B%2C Primary root development	aspartyl/glutamyl-tRNA amidotransferase subunit B, putative, expressed
			11	Os11g0545300	LOC_Os11g34270	OsSpo11-5	Homologue of the archaeal topoisomerase VIA	ubiquitin carboxyl-terminal hydrolase domain containing protein, expressed
			11	Os11g0545600	LOC_Os11g34305	MRG702	MRG family protein.	transposon protein, putative, Mutator sub-class, expressed
			11	Os11g0546000	LOC_Os11g34350	RLI	Similar to RNase L inhibitor-like protein.	ATP-binding cassette sub-family E member 1, putative, expressed
			11	Os11g0546900	LOC_Os11g34450	OsGF14d	Similar to TaWIN1.	14-3-3 protein, putative, expressed
			11	Os11g0547000	LOC_Os11g34460	FKF1|OsFKF1	Hypothetical conserved gene.	OsFBO10 - F-box and other domain containing protein, expressed
			11	Os11g0551900	LOC_Os11g35030	OsGRF8	Hypothetical conserved gene.	growth regulating factor protein, putative, expressed
			11	Os11g0552000	LOC_Os11g35040	OsNAAT5	Similar to Tyrosine/nicotianamine aminotransferases family protein.	aminotransferase, classes I and II, domain containing protein, expressed
			11	Os11g0558200	LOC_Os11g35390	OsMYB4P	R2R3-type MYB transcriptional activator%2C Tolerance to Pi deficiency	MYB family transcription factor, putative, expressed
			11	Os11g0559200	LOC_Os11g35500	xa21	Protein kinase%2C core domain containing protein.	receptor-like protein kinase 5 precursor, putative, expressed
			11	Os11g0562100	LOC_Os11g35710	OsOSC11|OsIAS1	Similar to cycloartenol synthase.	cycloartenol synthase, putative, expressed
			11	Os11g0572200	LOC_Os11g36400	SR1	Exo70 exocyst complex subunit family protein.	expressed protein
			11	Os11g0572500	LOC_Os11g36430	OsAIR2	Similar to predicted protein.	zinc finger, C3HC4 type domain containing protein, expressed
			11	Os11g0572700	LOC_Os11g36440	OsCRTISO|ZEBRA2|MHZ5|MIT3	Carotenoid isomerase%2C Carotenoid biosynthesis%2C Root and coleoptile growth	amine oxidase, flavin-containing, domain containing protein, expressed
			11	Os11g0572800	LOC_Os11g36450	JMJ710	Cyclin-like F-box domain containing protein.	OsFBO15 - F-box and other domain containing protein, expressed
			11	Os11g0573000	LOC_Os11g36470	OsUBP21	Similar to Ubiquitin carboxyl-terminal hydrolase family protein%2C expressed.	ubiquitin carboxyl-terminal hydrolase 21, putative, expressed
			11	Os11g0575600	LOC_Os11g36719	OsLOX10	Similar to Lipoxygenase (Fragment).	lipoxygenase, putative, expressed
			11	Os11g0579200	LOC_Os11g37050	Pb1	Similar to Leucine Rich Repeat family protein%2C expressed.	expressed protein
			11	Os11g0581700	LOC_Os11g37190	OsEPFL7	Similar to EPIDERMAL PATTERNING FACTOR-like protein 4.	allergen-related, putative, expressed
			11	Os11g0582500	LOC_Os11g37280	OsC6	Protease inhibitor%2C lipid transfer protein (LTP)%2C Postmeiotic anther development	LTPL68 - Protease inhibitor/seed storage/LTP family protein precursor, expressed
			11	Os11g0588300	LOC_Os11g37730	OsGSTT1	Similar to Glutathione transferase AtGST 10 (EC 2.5.1.18).	glutathione S-transferase, N-terminal domain containing protein, expressed
			11	Os11g0591100	LOC_Os11g37890	OsGME2	NAD(P)-binding domain containing protein.	NAD dependent epimerase/dehydratase family protein, putative, expressed
			11	Os11g0591700	None	OsPR4e	Pathogenesis-related (PR) protein	None
			11	Os11g0592400	LOC_Os11g37990	OsCFM3	Similar to CRS1/YhbY domain containing protein%2C expressed.	chloroplastic group IIA intron splicing facilitator CRS1, chloroplast precursor, putative, expressed
			11	Os11g0593000	LOC_Os11g38050	OsNPC3	Phosphoesterase family protein.	phosphoesterase family protein, putative, expressed
			11	Os11g0595400	LOC_Os11g38270	FON2|FON4|TG1	Small secreted protein containing CLE domain%2C Regulation of meristem maintenance	hypothetical protein
			11	Os11g0601500	LOC_Os11g38850	Gnk2RLK-9	Similar to Protein kinase domain containing protein.	TKL_IRAK_DUF26-la.7 - DUF26 kinases have homology to DUF26 containing loci, expressed
			11	Os11g0602200	LOC_Os11g38900	SDG704	Similar to SET1.	histone-lysine N-methyltransferase, H3 lysine-9 specific SUVH1, putative, expressed
			11	Os11g0603000	LOC_Os11g39000	ILI2	Basic helix-loop-helix dimerisation region bHLH domain containing protein.	helix-loop-helix DNA-binding domain containing protein, expressed
			11	Os11g0605500	LOC_Os11g39220	OsACX2	Acyl-CoA oxidase.	acyl-coenzyme A oxidase, putative, expressed
			11	Os11g0609600	LOC_Os11g39540	OsGF14h	Similar to 14-3-3-like protein.	14-3-3 protein, putative, expressed
			11	Os11g0610900	LOC_Os11g39670	TSCD11	Hypothetical conserved gene.	seryl-tRNA synthetase, putative, expressed
			11	Os11g0614800	LOC_Os11g40030	KRP3	Cyclin-dependent kinase inhibitor	cyclin-dependent kinase inhibitor, putative, expressed
			11	Os11g0615700	LOC_Os11g40140	OgPAE1	Proteasome subunit alpha type 5 (EC 3.4.25.1) (20S proteasome alpha subunit E) (20S proteasome subunit alpha-5).	peptidase, T1 family, putative, expressed
			11	Os11g0615800	LOC_Os11g40150	OsRad51|OsRad51A1|COLD11	DNA repair protein RAD51%2C Homologous pairing	DNA repair protein Rad51, putative, expressed
			11	Os11g0621300	LOC_Os11g40590	OsGRDP1|LSL1	Glycine-rich domain (GRD)-containing protein%2C Regulation of cell death and disease resistance	DUF1399 containing protein, putative, expressed
			11	Os11g0621500	LOC_Os11g40610	OsELF4a	Non-protein coding transcript.	EARLY flowering protein, putative, expressed
			11	Os11g0633500	LOC_Os11g41540	OsRPP8	Similar to NBS-LRR disease resistance protein homologue (Fragment).	disease resistance RPP8-like protein 3, putative, expressed
			11	Os11g0637700	LOC_Os11g41890	LGG	Similar to predicted protein.	RNA recognition motif containing protein, putative, expressed
			11	Os11g0637800	LOC_Os11g41900	OsLPAT2	Similar to 1-acyl-sn-glycerol-3-phosphate acyltransferase PLS1.	acyltransferase, putative, expressed
			11	Os11g0639100	LOC_Os11g42010	pikh|pi54|Pi-kh	NBS-LRR protein%2C Blast resistance%2C Broad-spectrum resistance against Magnaporthe oryzae (Nipponbare: susceptible)	NBS-LRR type disease resistance protein, putative, expressed
			11	Os11g0642400	LOC_Os11g42290	Os-TBT1|OsTBT1	Transferase family protein.	transferase family protein, putative, expressed
			11	Os11g0643100	LOC_Os11g42370	Os-TBT2|OsTBT2	Transferase family protein.	transferase family protein, putative, expressed
			11	Os11g0644800	LOC_Os11g42510	OsNAAT6	Similar to Tyrosine/nicotianamine aminotransferases family protein%2C expressed.	tyrosine aminotransferase, putative, expressed
			11	Os11g0646300	LOC_Os11g42660	WED	NB-ARC domain containing protein.	Leucine Rich Repeat family protein, expressed
			11	Os11g0655800	LOC_Os11g43510	OsPLB	Lipase%2C class 3 family protein.	lipase precursor, putative, expressed
			11	Os11g0657400	LOC_Os11g43640	OsPEX1	Leucine-rich repeat extensin-like protein%2C Lignin biosyntheis and deposition%2C Lodging resistance	retrotransposon protein, putative, unclassified, expressed
			11	Os11g0658700	LOC_Os11g43740	OsMADS68|MADS68	MADS domain transcription factor%2C pollen maturation	OsMADS68 - MADS-box family gene with MIKC* type-box, expressed
			11	Os11g0660000	LOC_Os11g43860	OsMHX	Sodium/calcium exchanger membrane region domain containing protein.	sodium/calcium exchanger protein, putative, expressed
			11	Os11g0660500	LOC_Os11g43900	OsTCTP	Splicing variant of OsTCTPa	translationally-controlled tumor protein, putative, expressed
			11	Os11g0661300	LOC_Os11g43960	ER-ANT1	ER-localized adenine nucleotide transporter%2C Convergence of energy and stress signals	mitochondrial carrier protein, putative, expressed
			11	Os11g0669200	LOC_Os11g44690	OsRLCK350	Similar to Protein kinase domain containing protein%2C expressed.	cysteine-rich receptor-like protein kinase 19 precursor, putative, expressed
			11	Os11g0672700	LOC_Os11g44910	OsRecQ1	RecQ DNA helicase%2C RNA silencing	DEAD-box ATP-dependent RNA helicase, putative, expressed
			11	Os11g0673100	LOC_Os11g44940	OsPM27	Seed maturation protein%2C osa-miR164c target gene%2C Regulation of seed vigor	seed maturation protein PM27, putative, expressed
			11	Os11g0673200	LOC_Os11g44950	TIPS-11-9	Similar to Auxin-induced beta-glucosidase.	glycosyl hydrolase family 3 protein, putative, expressed
			11	Os11g0679700	LOC_Os11g45400	OsGPAT3	Glycerol-3-phosphate acyltransferase%2C Anther development%2C Pollen formation	glycerol-3-phosphate acyltransferase, putative, expressed
			11	Os11g0684000	LOC_Os11g45740	JAmyb|OsJAmyb|OsMYB21	Similar to Transcription factor MYB21 (Myb-related protein 21) (AtMYB21) (Myb homolog 3) (AtMyb3).	MYB family transcription factor, putative, expressed
	TBN	qTBN1	1	Os01g0805400	LOC_Os01g59100	Os6	Cytokinin glycosyltransferase	cytokinin-N-glucosyltransferase 1, putative, expressed
			1	Os01g0805600	LOC_Os01g59120	CycB1;1|OsCycB1;1	Similar to Cyclin-B1-1.	cyclin, putative, expressed
			1	Os01g0805900	LOC_Os01g59150	Ostub16	Tubulin beta-2 chain (Beta-2 tubulin).	tubulin/FtsZ domain containing protein, putative, expressed
			1	Os01g0808100	LOC_Os01g59350	OsTGA2|OsTGAL1	TGA transcription factor%2C bZIP transcription factor%2C Resistance against bacterial blight disease	transcription factor, putative, expressed
			1	Os01g0809300	LOC_Os01g59440	OsLRR1	Extracellular leucine-rich repeat (eLRR) domain protein%2C XB21 interacting protein%2C XA21-mediated immune response%2C Regulation of plant responses against pathogen	BRASSINOSTEROID INSENSITIVE 1-associated receptor kinase 1 precursor, putative, expressed
			1	Os01g0810000	LOC_Os01g59500	U3	Utp11 family protein.	U3 small nucleolar RNA-associated protein 11, putative, expressed
			1	Os01g0810300	LOC_Os01g59530	OsCaM61	Similar to Calmodulin-like protein.	OsCML1 - Calmodulin-related calcium sensor protein, expressed
			1	Os01g0811300	LOC_Os01g59620	OsSUVH7	DNA methylation reader%2C Response to salt stress	histone-lysine N-methyltransferase, H3 lysine-9 specific SUVH1, putative, expressed
			1	Os01g0812000	LOC_Os01g59660	OsMYBGA|OsGAMYB	Similar to cDNA clone:J033109N02%2C full insert sequence.	MYB family transcription factor, putative, expressed
			1	Os01g0813100	LOC_Os01g59760	HBF2	bZIP transcription factor%2C Modulation of the floral transition%2C Floral repressor	bZIP transcription factor, putative, expressed
			1	Os01g0814800	LOC_Os01g59920	GRA78	Putative S-sulfocysteine synthase%2C Chloroplast development at the early seedling	cysteine synthase, chloroplast precursor, putative, expressed
			1	Os01g0816100	LOC_Os01g60020	OsNAC4	Plant-specific transcription factor%2C Regulation of hypersensitive response (HR) cell death	NAC domain transcription factor, putative, expressed
			1	Os01g0818400	LOC_Os01g60270	OsWOX13	Homeodomain-like containing protein.	homeobox domain containing protein, expressed
			1	Os01g0820400	LOC_Os01g60490	OsWRKY22	WRKY transcription factor 22%2C Resistance to blast	WRKY22, expressed
			1	Os01g0821300	LOC_Os01g60600	OsWRKY108	WRKY transcription factor%2C Promotion of phosphate accumulation under Pi-replete conditions	WRKY108, expressed
			1	Os01g0821600	LOC_Os01g60640	OsWRKY21	WRKY transcription factor%2C Promotion of phosphate accumulation under Pi-replete conditions	WRKY21, expressed
			1	Os01g0821800	LOC_Os01g60660	OsARC	Nucleic acid-binding%2C OB-fold-like domain containing protein.	methionyl-tRNA synthetase, putative, expressed
			1	Os01g0822900	LOC_Os01g60740	Psd1|Ptd1	Non-protein coding transcript.	LTPL16 - Protease inhibitor/seed storage/LTP family protein precursor, expressed
			1	Os01g0823500	LOC_Os01g60810	OsOFP6	OVATE family protein%2C Regulation of growth and development%2C Resistance to drought and cold stresses	DUF623 domain containing protein, expressed
			1	Os01g0823900	LOC_Os01g60860	OsPUB3	U-box E3ubiquitin ligase%2C Positive regulation of cold stress response	spotted leaf 11, putative, expressed
			1	Os01g0824500	LOC_Os01g60900	OsEPFL9	Hypothetical conserved gene.	expressed protein
			1	Os01g0825000	LOC_Os01g60960	LBD1-8	Lateral organ boundary domain (LBD)-containing protein%2C LBD transcription factor%2C Regulation of constitutive aerenchyma and lateral root formation	DUF260 domain containing protein, putative, expressed
			1	Os01g0826000	LOC_Os01g61070	OsATX	Heavy metal transport/detoxification protein domain containing protein.	heavy metal-associated domain containing protein, expressed
			1	Os01g0826400	LOC_Os01g61080	OsWRKY24	WRKY transcription factor 24 (WRKY24).	WRKY24, expressed
			1	Os01g0827300	LOC_Os01g61160	OsChI1	Putative laccase precursor%2C Abiotic stress response	laccase precursor protein, putative, expressed
			1	Os01g0827500	LOC_Os01g61180	OsExo70B1	Exocyst subunit EXO70 family protein%2C Positive regulation of disease resistance	exo70 exocyst complex subunit domain containing protein, expressed
			1	Os01g0829800	LOC_Os01g61380	OsMDH1	Similar to Malate dehydrogenase precursor (EC 1.1.1.37).	lactate/malate dehydrogenase, putative, expressed
			1	Os01g0829900	LOC_Os01g61390	OsYSL18	Iron(III)-deoxymugineic acid transporter%2C Translocation of iron in reproductive organs and phloem in joints	transposon protein, putative, unclassified, expressed
			1	Os01g0831000	LOC_Os01g61480	LAX1	Basic helix-loop-helix (bHLH) transcription factor%2C Axillary meristem formation	helix-loop-helix DNA-binding domain containing protein, expressed
			1	Os01g0831200	LOC_Os01g61500	OsBAG4	BAG family protein%2C Control of innate immunity and broad-spectrum disease resistance	BAG domain containing protein, expressed
			1	Os01g0831900	LOC_Os01g61550	OsAMT2;3|OsAMT2.3	Similar to Ammonium transporter.	ammonium transporter protein, putative, expressed
			1	Os01g0832000	LOC_Os01g61560	OsCDS5	Cytidinediphosphate diacylglycerol synthase%2C Phospholipid homeostasis%2C Negative role in hyperosmotic stress tolerance	phosphatidate cytidylyltransferase, putative, expressed
			1	Os01g0832900	LOC_Os01g61620	OsSTK1	Similar to ATP binding protein.	protein kinase family protein, putative, expressed
			1	Os01g0834400	LOC_Os01g61810	OsHAP3A	CCAAT-box binding transcription factor%2C Chloroplast biogenesis	histone-like transcription factor and archaeal histone, putative, expressed
			1	Os01g0835700	LOC_Os01g61900	OsCCT01	CCT domain containing protein.	CCT motif family protein, expressed
			1	Os01g0836600	LOC_Os01g61940	OsABCG3	ATP-binding cassette (ABC) transporter%2C Half-size ABC transporter of the G family%2C Pollen wall formation	white-brown complex homolog protein, putative, expressed
			1	Os01g0837300	LOC_Os01g62020	UXS-4	Similar to UDP-glucuronic acid decarboxylase 1.	NAD dependent epimerase/dehydratase family domain containing protein, expressed
			1	Os01g0837600	LOC_Os01g62060	DGP1	Similar to plant-specific domain TIGR01589 family protein.	plant-specific domain TIGR01589 family protein, expressed
			1	Os01g0838350	None	OsPI1	Conserved hypothetical protein.	None
			1	Os01g0839100	LOC_Os01g62190	ZFP179	Zinc finger%2C C2H2 domain containing protein.	ZOS1-15 - C2H2 zinc finger protein, expressed
			1	Os01g0839200	LOC_Os01g62200	OsDSR2	DUF966 family protein%2C Abiotic stress response	domain of unknown function DUF966 domain containing protein, expressed
			1	Os01g0839700	LOC_Os01g62244	OsUBC11	Similar to Ubiquitin carrier protein.	ubiquitin-conjugating enzyme, putative, expressed
			1	Os01g0841500	LOC_Os01g62410	OsMYB3R-2	R1R2R3 MYB transcription factor%2C Stress tolerance	MYB family transcription factor, putative, expressed
			1	Os01g0841600	LOC_Os01g62420	OscTPI	Triose phosphate isomerase (EC 5.3.1.1)%2C Abiotic stress response%2C Response to methylglyoxal (cytotoxin)	triosephosphate isomerase, cytosolic, putative, expressed
			1	Os01g0841700	LOC_Os01g62430	Rpp17|OsERG1	Similar to Isoform ERG1b of Elicitor-responsive protein 1.	C2 domain containing protein, putative, expressed
			1	Os01g0842400	LOC_Os01g62480	Oslacc	Similar to cDNA clone:J013170B10%2C full insert sequence.	laccase precursor protein, putative, expressed
			1	Os01g0844300	LOC_Os01g62610	OsFKBP20-1b	FK506-binding protein%2C Immunophilin family protein%2C Mediation of RNA processing%2C Post-transcriptional regulation of abiotic stress response	peptidyl-prolyl cis-trans isomerase, FKBP-type, putative, expressed
			1	Os01g0846300	LOC_Os01g62760	OsPP2C09|OsPP15|OsPYL2	Similar to protein phosphatase 2C.	protein phosphatase 2C, putative, expressed
			1	Os01g0846450	LOC_Os01g62780	OsHESO1	Homolog of Arabidopsis thaliana HEN1 suppressor 1%2C Heading date	expressed protein
			1	Os01g0847200	LOC_Os01g62840	OsMPG1|OsVTC1-1	Similar to Mannose-1-phosphate guanyltransferase (EC 2.7.7.13) (ATP-mannose-1- phosphate guanylyltransferase) (GDP-mannose pyrophosphorylase) (NDP- hexose pyrophosphorylase).	mannose-1-phosphate guanyltransferase, putative, expressed
			1	Os01g0847600	LOC_Os01g62860	OsAKR1|OsI_04426	Aldo-keto reductase%2C Detoxification of abiotic stress-related reactive aldehydes%2C Oxidative and heat stress tolerance%2C Herbicide resistance	oxidoreductase, aldo/keto reductase family protein, putative, expressed
			1	Os01g0847700	LOC_Os01g62870	AKR4C14|OsI_04428|OsAKR2	Aldo-keto reductase%2C Detoxification of reactive aldehydes%2C Abiotic stress tolerance	oxidoreductase, aldo/keto reductase family protein, putative, expressed
			1	Os01g0847800	LOC_Os01g62880	OsI_04429|OsAKR3	Aldo-keto reductase	oxidoreductase, aldo/keto reductase family protein, putative, expressed
			1	Os01g0848400	LOC_Os01g62920	qSH1|RIL1	BEL1-type homeobox family%2C Paralog of RI%2C Seed shattering%2C Initiation and maintenance of the shoot apical meristem during embryogenesis%2C Construction of inflorescence architecture	homeodomain protein, putative, expressed
			1	Os01g0849100	LOC_Os01g62990	OsRacGEF1|OsRopGEF7B	Small GTPase Rac/ROP guanine nucleotide exchange factor%2C Signal transduction	ATROPGEF7/ROPGEF7, putative, expressed
			1	Os01g0851000	LOC_Os01g63220	WLP2|OsFLN1	Plastid-encoded RNA polymerase (PEP)-associated protein%2C Protection of chloroplast development from heat stress%2C Chloroplast biogenesis and plant growth	kinase, pfkB family, putative, expressed
			1	Os01g0851700	LOC_Os01g63270	Pho2	Similar to Cytosolic starch phosphorylase (Fragment).	alpha-glucan phosphorylast isozyme, putative, expressed
			1	Os01g0852400	LOC_Os01g63310	OsOPL1	Protein of unknown function DUF740 family protein.	DUF740 domain containing protein, expressed
			1	Os01g0853400	LOC_Os01g63420	OsCOI1|OsCOI1a	Component of the SCF E3 ubiquitin ligase complex%2C Jasmonate-regulated defense responses%2C Promoting leaf senescence	OsFBL4 - F-box domain and LRR containing protein, expressed
			1	Os01g0854500	LOC_Os01g63510	QHB|OsQHB|OsWOX5	Homeobox domain containing protein.	homeobox domain containing protein, expressed
			1	Os01g0856500	LOC_Os01g63770	OsAUX1	Similar to auxin transporter-like protein 1.	transmembrane amino acid transporter protein, putative, expressed
			1	Os01g0856900	LOC_Os01g63810	SBDCP1	Carbohydrate-binding module 20 (CBM20)-containing protein%2C Starch biosynthesis	starch binding domain containing protein, putative, expressed
			1	Os01g0859500	LOC_Os01g64020	OsLG2	Ortholog of ZmLG2%2C bZIP transcriptional factor%2C Lamina joint positioning and differentiation	transcription factor, putative, expressed
			1	Os01g0861700	LOC_Os01g64250	OsHORZ1	Hypothetical conserved gene.	hemerythrin family protein, expressed
			1	Os01g0862800	LOC_Os01g64310	ENAC1	NAC (NAM ATAF1/2 CUC2) transcription factor%2C Early and transient regulator of abiotic stress responses	no apical meristem protein, putative, expressed
			1	Os01g0864000	LOC_Os01g64430	OsOFP8	Plant-specific transcription factor%2C A member of OVATE family protein%2C Positive mediation of brassinosteroid signaling%2C Plant growth and development	DUF623 domain containing protein, expressed
			1	Os01g0866400	LOC_Os01g64660	MOC2|FBP1	Similar to Fructose-1%2C 6-bisphosphatase (EC 3.1.3.11) (Fragment).	fructose-1,6-bisphosphatase, putative, expressed
			1	Os01g0867300	LOC_Os01g64730	OsABF1|OsABI5|OREB1|OsbZIP10	bZIP transcription factor%2C Abiotic stress response%2C ABA signaling%2C Suppressor of floral transition upon drought stress	bZIP transcription factor domain containing protein, expressed
			1	Os01g0867800	LOC_Os01g64770	OsPTB1	Similar to RBP50.	polypyrimidine tract-binding protein, putative, expressed
			1	Os01g0868000	LOC_Os01g64790	OsEREBP2|ERF99	AP2/ERF transcription factor%2C Abiotic stress response%2C Salt stress response	AP2 domain containing protein, expressed
			1	Os01g0869200	LOC_Os01g64890	OsMGT1	Magnesium transporter%2C Mg-mediated aluminum tolerance	CorA-like magnesium transporter protein, putative, expressed
			1	Os01g0869800	LOC_Os01g64960	OsPsbS|psbS1	22-kDa Photosystem II protein%2C Photoprotection	chlorophyll A-B binding protein, putative, expressed
			1	Os01g0869900	LOC_Os01g64970	SAPK4|OSPDK	Serine/threonine protein kinase%2C Hyperosmotic stress response	CAMK_CAMK_like.11 - CAMK includes calcium/calmodulin depedent protein kinases, expressed
			1	Os01g0870100	LOC_Os01g64980	Os-POLLUX	Similar to Ion channel POLLUX.	ion channel DMI1, chloroplast precursor, putative, expressed
			1	Os01g0870400	LOC_Os01g65010	SDRLK-16	Similar to S-domain class receptor-like kinase3.	serine/threonine-protein kinase receptor precursor, putative, expressed
			1	Os01g0871000	LOC_Os01g65060	SDRLK-70	Similar to S-domain class receptor-like kinase3.	S-domain receptor-like protein kinase, putative, expressed
			1	Os01g0872700	LOC_Os01g65220	OsXrn3	Hypothetical conserved gene.	XRN 5'-3' exonuclease N-terminus domain containing protein, expressed
			1	Os01g0872800	LOC_Os01g65230	PDK1	Similar to 3-phosphoinositide dependent protein kinase 1.	AGC_AGC_other_PDK1_Pk61C.1 - ACG kinases include homologs to PKA, PKG and PKC, expressed
			1	Os01g0874100	LOC_Os01g65350	OsdNK2	Deoxyribonucleoside kinase%2C WSL8 (white stripe leaf 8) homolog	deoxynucleoside kinase family, putative, expressed
			1	Os01g0874300	LOC_Os01g65370	OsMYB22	Similar to MybHv5 (Fragment).	MYB family transcription factor, putative, expressed
			1	Os01g0874900	LOC_Os01g65410	OsCADT1|FLO20	Putative serine hydroxymethyltransferase%2C Negative regulator of sulphate/selenate uptake and assimilation%2C Cadmium tolerance	serine hydroxymethyltransferase, mitochondrial precursor, putative, expressed
			1	Os01g0876100	LOC_Os01g65500	OsCLC1	Similar to Chloride channel.	chloride channel protein, putative, expressed
			1	Os01g0878400	LOC_Os01g65660	OsAAP5	Amino acid permease%2C Regulation of tiller number and grain yield	amino acid transporter, putative, expressed
			1	Os01g0878700	LOC_Os01g65670	OsAAP6|qPC1	Amino acid transporter%2C transmembrane domain containing protein.	amino acid transporter, putative, expressed
			1	Os01g0880200	LOC_Os01g65780	OsGUX1	Similar to cDNA clone:J013112C08%2C full insert sequence.	glycosyl transferase, putative, expressed
			1	Os01g0881500	LOC_Os01g65900	OsPH1	Similar to Scarecrow-like 1 (Fragment).	chitin-inducible gibberellin-responsive protein, putative, expressed
			1	Os01g0883100	LOC_Os01g66030	OsMADS2	Similar to PISTILLATA-like MADS box protein.	OsMADS2 - MADS-box family gene with MIKCc type-box, expressed
			1	Os01g0883800	LOC_Os01g66100	sd1|GA20ox2|OsGA20ox2	GA 20-oxidase2%2C GA metabolism	gibberellin 20 oxidase 2, putative, expressed
			1	Os01g0884300	LOC_Os01g66120	OsNAC6|SNAC2	NAC transcription factor%2C Drought tolerance%2C Response to abiotic and biotic stresses	No apical meristem protein, putative, expressed
			1	Os01g0884400	LOC_Os01g66130	OsPIE3|OsPUB16	Armadillo domain containing protein.	armadillo/beta-catenin repeat family protein, putative, expressed
			1	Os01g0885700	LOC_Os01g66250	SDRLK-17	Protein kinase-like domain containing protein.	S-locus-like receptor protein kinase, putative, expressed
			1	Os01g0886200	LOC_Os01g66290	OsMADS21	Similar to AGAMOUS homolog.	OsMADS21 - MADS-box family gene with MIKCc type-box, expressed
			1	Os01g0887100	LOC_Os01g66360	OsMCS	Similar to 4-(Cytidine 5'-diphospho)-2-C-methyl-D-erythritol synthase.	2-C-methyl-D-erythritol 4-phosphate cytidylyltransferase, putative, expressed
			1	Os01g0889400	LOC_Os01g66590	OsIG1	Similar to LOB domain protein 6 (ASYMMETRIC LEAVES2).	DUF260 domain containing protein, putative, expressed
			1	Os01g0889900	LOC_Os01g66610	SDRLK-18	Serine/threonine protein kinase-related domain containing protein.	serine/threonine-protein kinase receptor precursor, putative, expressed
			1	Os01g0890100	LOC_Os01g66630	PSRK2	Similar to S-domain class receptor-like kinase3.	S-domain receptor-like protein kinase, putative, expressed
			1	Os01g0890200	LOC_Os01g66640	SDRLK-19	Similar to S-domain class receptor-like kinase3.	S-domain receptor-like protein kinase, putative, expressed
			1	Os01g0890600	LOC_Os01g66680	SDRLK-50	Protein kinase%2C catalytic domain domain containing protein.	S-domain receptor-like protein kinase, putative, expressed
			1	Os01g0890900	LOC_Os01g66690	ZIP4|SPO22	Hypothetical conserved gene.	ZIP4/SPO22, putative, expressed
			1	Os01g0894300	LOC_Os01g66940	OsFKI	Fructokinase (Fragment).	kinase, pfkB family, putative, expressed
			1	Os01g0895600	LOC_Os01g67054	OsCRT3	Similar to Calreticulin-3.	calreticulin precursor protein, putative, expressed
			1	Os01g0896300	LOC_Os01g67100	FSM|CAF-1	Hypothetical conserved gene.	expressed protein
			1	Os01g0896800	LOC_Os01g67134	RPL5	Ribosomal protein L18/L5 domain containing protein.	ribosomal L18p/L5e family protein, putative, expressed
			1	Os01g0897000	LOC_Os01g67160	CDKB1;1|CDKB1|OsCDKB1;1	Similar to Cyclin-dependent kinase B1-1.	cyclin-dependent kinase B1-1, putative, expressed
			1	Os01g0897200	LOC_Os01g67180	OsRNS2	Similar to Ribonuclease 2 precursor (EC 3.1.27.1).	ribonuclease T2 family domain containing protein, expressed
			1	Os01g0897300	LOC_Os01g67190	OsRNS6	Ribonuclease T2 family protein.	ribonuclease T2 family domain containing protein, expressed
			1	Os01g0897600	LOC_Os01g67220	Os1BGlu4	Glycoside hydrolase%2C family 1 protein.	Os1bglu4 - beta-glucosidase-like protein without signal sequence, expressed
			1	Os01g0897700	LOC_Os01g67240	OsFH1	Putative type I Formin%2C Regulation of root-hair elongation	formin-like protein 1 precursor, putative, expressed
			1	Os01g0897800	LOC_Os01g67250	OsRAD21-1	Similar to Rad21/Rec8-like protein.	Rad21 / Rec8 like protein, putative, expressed
			1	Os01g0898300	LOC_Os01g67290	Osspr1	Hypothetical conserved gene.	cyclin-related protein, putative, expressed
			1	Os01g0899700	LOC_Os01g67390	COG2	Pollen Ole e 1 allergen and extensin domain containing protein.	POEI32 - Pollen Ole e I allergen and extensin family protein precursor, expressed
			1	Os01g0899800	LOC_Os01g67410	BBM3	Pathogenesis-related transcriptional factor and ERF domain containing protein.	AP2/EREBP transcription factor BABY BOOM, putative, expressed
			1	Os01g0900400	LOC_Os01g67430	EG1|GY1	Putative triacylglycerol (TAG) lipase%2C Phospholipase A1%2C Specification of empty-glume identity%2C Regulation of spikelet development%2C Endogenous jasmonic acid (JA) biosynthesis	lipase, putative, expressed
			1	Os01g0901200	LOC_Os01g67510	RECA3	Similar to RecA protein (Fragment).	recA protein, putative, expressed
			1	Os01g0907400	LOC_Os01g67970	JMJ705	Histone lysine demethylase%2C Stress-responsive H3K27me3(histon H3 lysine 27 trimethylation) demethylation	ZOS1-20 - C2H2 zinc finger protein, expressed
			1	Os01g0907600	LOC_Os01g67980	REP-1|OsEP3A|OsSAG12-1	Cysteine protease%2C Negative regulator of cell death	cysteine proteinase EP-B 1 precursor, putative, expressed
			1	Os01g0907900	LOC_Os01g68000	PLA2|LHD2	MEI2-like RNA binding protein%2C Regulation of leaf initiation and maturation	AML1, putative, expressed
			1	Os01g0908200	LOC_Os01g68020	OsBT	Member of the Bric-a-Brac/Tramtrack/Broad (BTB) family%2C BT1/BT2 ortholog%2C Negative regulation of nitrate uptake and nitrogen use efficiency	BTBZ2 - Bric-a-Brac, Tramtrack, and Broad Complex BTB domain with TAZ zinc finger and Calmodulin-binding domains, expressed
			1	Os01g0908600	LOC_Os01g68050	OsProT1	Proline (Pro) and %26gamma%3B-aminobutyric acid (GABA) transporter%2C Stress tolerance%2C Cadmium stress tolerance	transmembrane amino acid transporter protein, putative, expressed
			1	Os01g0909100	LOC_Os01g68104	HDT702	Hypothetical conserved gene.	ZOS1-21 - C2H2 zinc finger protein, expressed
			1	Os01g0909200	LOC_Os01g68120	OsDCL3a	Dicer-like 3 homolog%2C 24-nt siRNA processing%2C Control of agricultural trait	DCL3, putative, expressed
			1	Os01g0911300	LOC_Os01g68330	OsABCB24	Similar to Transporter associated with antigen processing-like protein.	antigen peptide transporter-like 1, chloroplast precursor, putative, expressed
			1	Os01g0911700	LOC_Os01g68370	OSVP1|VP1	Transcription activator VP1-rice.	B3 DNA binding domain containing protein, expressed
			1	Os01g0913000	LOC_Os01g68480	OsTRX2	Similar to Thioredoxin F-type 2%2C chloroplast precursor (TRX-F2).	thioredoxin, putative, expressed
			1	Os01g0916400	LOC_Os01g68770	OsSBP	Similar to Selenium binding protein.	selenium-binding protein, putative, expressed
			1	Os01g0917400	LOC_Os01g68860	C3H12	Hypothetical conserved gene.	zinc finger C-x8-C-x5-C-x3-H type family protein, expressed
			1	Os01g0917500	LOC_Os01g68870	OsMSP1|MSP1|OsTMS15	Leucine-rich repeat receptor-like kinase%2C Specification of anther cell identity%2C Control of early sporogenic development%2C Initiation of anther wall formation	leucine-rich repeat receptor protein kinase EXS precursor, putative, expressed
			1	Os01g0918200	LOC_Os01g68940	OsSUMO2	Similar to Ubiquitin-like protein SMT3.	ubiquitin family domain containing protein, expressed
			1	Os01g0918300	LOC_Os01g68950	OsSUMO1	Similar to Ubiquitin-like protein SMT3.	ubiquitin family domain containing protein, expressed
			1	Os01g0919100	LOC_Os01g69010	OsFRDL4	Aluminum-induced citrate transporter%2C Aluminum tolerance	MATE efflux protein, putative, expressed
			1	Os01g0919400	LOC_Os01g69030	sps1|SPS|OsSPS1	Sucrose phosphate synthase%2C Sucrose synthesis in pollen germination	sucrose-phosphate synthase, putative, expressed
		qTBN3-1	3	Os03g0171300	LOC_Os03g07510	PGL1	Atypical non-DNA-binding bHLH protein%2C Inhibitor of a typical bHLH%2C Positive regulation of grain length and weight	expressed protein
			3	Os03g0171600	LOC_Os03g07530	OsFBK12	Similar to kelch motif family protein.	OsFBK12 - F-box domain and kelch repeat containing protein, expressed
			3	Os03g0171700	LOC_Os03g07540	OsbHLH153	Basic helix-loop-helix dimerisation region bHLH domain containing protein.	bHLH family protein, putative, expressed
			3	Os03g0175800	LOC_Os03g07920	BG1	Positive regulator of auxin response and transport%2C Regulation of grain size	expressed protein
			3	Os03g0179000	LOC_Os03g08140	OsTTLL12	Similar to Tubulin-tyrosine ligase family protein%2C expressed.	tubulin--tyrosine ligase-like protein 12, putative, expressed
			3	Os03g0179400	LOC_Os03g08170	GUDK	Drought-inducible receptor-like cytoplasmic kinase%2C Drought tolerance%2C Regulator of grain yield	protein kinase APK1B, chloroplast precursor, putative, expressed
			3	Os03g0180400	LOC_Os03g08280	OsPAA1	Proteasome subunit alpha type 6 (EC 3.4.25.1) (20S proteasome alpha subunit A) (20S proteasome subunit alpha-1).	peptidase, T1 family, putative, expressed
			3	Os03g0180800	LOC_Os03g08310	OsJAZ9|OsTIFY11a	TIFY domain-containing transcriptional regulator%2C Salt and dehydration stress tolerance	ZIM domain containing protein, putative, expressed
			3	Os03g0180900	LOC_Os03g08320	OsJAZ11	Tify domain containing protein.	ZIM domain containing protein, putative, expressed
			3	Os03g0181100	LOC_Os03g08330	OsJAZ10|OsTIFY11b	Tify domain containing protein.	ZIM domain containing protein, putative, expressed
			3	Os03g0181500	LOC_Os03g08360	ONI1	Similar to (Rice Genome Annotation Project) fiddlehead-like protein.	3-ketoacyl-CoA synthase 10, putative, expressed
			3	Os03g0182800	LOC_Os03g08460	OsEBP-89|OsEBP89	APETALA2/ethylene responsive factor%2C ERF transcription factor%2C Tolerance to drought and submergence stress	AP2 domain containing protein, expressed
			3	Os03g0183000	LOC_Os03g08470	OsRAF|OsLG3|OsSTAP1	Similar to Root abundant factor.	AP2 domain containing protein, expressed
			3	Os03g0183100	LOC_Os03g08480	OsBP-73	SAP-like protein BP-73 (OsBP-73) (Riaa1).	rho termination factor, N-terminal domain containing protein, expressed
			3	Os03g0183300	LOC_Os03g08500	OsBIERF4	Similar to BTH-induced ERF transcriptional factor 4.	AP2 domain containing protein, expressed
			3	Os03g0184000	LOC_Os03g08570	OsPDS	Phytoene desaturase%2C Carotenoid biosynthesis	amine oxidase, flavin-containing, domain containing protein, expressed
			3	Os03g0184700	LOC_Os03g08640	OsORC2	Origin recognition complex subunit 2 (Origin recognition complex2).	ORC2 - Putative origin recognition complex subunit 2, expressed
			3	Os03g0186600	LOC_Os03g08754	OsMDP1	Transcription factor%2C MADS-box domain containing protein.	OsMADS47 - MADS-box family gene with MIKCc type-box, expressed
			3	Os03g0186900	LOC_Os03g08790	OsAP25	Aspartic proteinase%2C Promotion of programmed cell death	aspartic proteinase nepenthesin precursor, putative, expressed
			3	Os03g0187500	LOC_Os03g08850	OsAFB6|OsAFB5	Similar to Leucine Rich Repeat family protein%2C expressed.	AUXIN SIGNALING F-BOX 2, putative, expressed
			3	Os03g0187800	LOC_Os03g08880	OsPUP1	Protein of unknown function DUF250 domain containing protein.	purine permease, putative, expressed
			3	Os03g0188100	LOC_Os03g08900	OsMATE1	Multidrug and toxic compound extrusion (MATE) protein family transporter%2C Regulation of plant growth and development%2C Disease resistance	MATE efflux family protein, putative, expressed
			3	Os03g0188400	LOC_Os03g08930	OsbHLH96|OsbHLH044	Basic helix-loop-helix (bHLH) protein%2C Defense to brown planthopper	helix-loop-helix DNA-binding protein, putative, expressed
			3	Os03g0191400	LOC_Os03g09140	OsRab6a	Small GTPase%2C Regulation of iron homeostasis	ras-related protein, putative, expressed
			3	Os03g0192500	LOC_Os03g09220	OsBIPP2C1	Type 2C protein phosphatase%2C Negative regulation of ABA signaling%2C Response to biotic and abiotic stresses	stage II sporulation protein E, putative, expressed
			3	Os03g0192700	LOC_Os03g09250	OsINO1-1|OsINO1	Myo-inositol 3-phosphate synthase 1%2C Phytic acid biosynthesis%2C Determination of phytic acid accumulation in grain	inositol-3-phosphate synthase, putative, expressed
			3	Os03g0195100	LOC_Os03g09910	OsALD1	Putative aminotransferase%2C Disease resistance response against infection with rice blast fungus	aminotransferase, classes I and II, domain containing protein, expressed
			3	Os03g0197800	LOC_Os03g10140	OsIDD1	Similar to Zinc finger%2C C2H2 type family protein%2C expressed.	ZOS3-04 - C2H2 zinc finger protein, expressed
			3	Os03g0198600	LOC_Os03g10210	HOX12|Oshox12	Homeodomain-leucine zipper transcription factor%2C Regulation of panicle exsertion	homeobox domain containing protein, expressed
			3	Os03g0200500	LOC_Os03g10340	NAL21	Similar to 40S ribosomal protein S3a.	40S ribosomal protein S3a, putative, expressed
			3	Os03g0200600	LOC_Os03g10350	OsTPR075	Similar to predicted protein.	NPGR1, putative, expressed
			3	Os03g0203200	LOC_Os03g10620	HTD2|D88|D14	Esterase%2C Alpha/beta fold hydrolase superfamily protein%2C Regulation of panicle structure	hydrolase, alpha/beta fold family domain containing protein, expressed
			3	Os03g0205000	LOC_Os03g10750	SPL35	CUE (coupling of ubiquitin conjugation to ER degradation) domain-containing protein%2C Regulation of cell death and defense response	CUE domain containing protein, expressed
			3	Os03g0207300	LOC_Os03g10940	CK2alpha3	Similar to predicted protein.	casein kinase II subunit alpha-2, putative, expressed
			3	Os03g0209400	LOC_Os03g11100	GOT1B|GLUP2	Vesicle transport protein%2C Regulation of protein export from ER in developing endosperm cells	vesicle transport protein GOT1B, putative, expressed
			3	Os03g0211800	LOC_Os03g11330	OsGAUT21	Galacturonosyltransferase%2C glycosyltransferase family 8 (GT8) protein%2C Salt and cold stress response	glycosyl transferase 8 domain containing protein, putative, expressed
			3	Os03g0212800	LOC_Os03g11420	Os3BGlu6	Beta-glucosidase%2C ABA recycling%2C Drought tolerance%2C Control of photosynthesis	Os3bglu6 - beta-glucosidase/beta-fucosidase/beta-galactosidase, expressed
			3	Os03g0214100	LOC_Os03g11540	OsRPA1|OsRPA70b	Replication protein A1.	RPA1B - Putative single-stranded DNA binding complex subunit 1, expressed
			3	Os03g0214200	LOC_Os03g11550	MODD	Similar to Ninja-family protein 1.	protein of unknown function DUF1675 domain containing protein, expressed
			3	Os03g0215200	LOC_Os03g11600	DL	Putative transcription factor%2C Carpel specification%2C Midrib formation	YABBY domain containing protein, putative, expressed
			3	Os03g0215400	LOC_Os03g11614	OsLG3b|OsMADS1|LHS1|AFO	MADS-domain-containing protein%2C Sexual reproduction	OsMADS1 - MADS-box family gene with MIKCc type-box, expressed
			3	Os03g0215900	LOC_Os03g11670	OsPPR676|OsATP4	Plastid-localized pentatricopeptide repeat (PPR) protein%2C Plant growth and pollen development%2C RNA editing of chloroplast rps8 mRNA	pentatricopeptide repeat domain containing protein, putative, expressed
			3	Os03g0216700	LOC_Os03g11734	OsFRDL1	Citrate transporter%2C Efficient translocation of Fe	MATE efflux protein, putative, expressed
			3	Os03g0218400	LOC_Os03g11900	OsMST4	Similar to Hexose transporter.	transporter family protein, putative, expressed
			3	Os03g0219200	LOC_Os03g11960	OsCSD3	Similar to Superoxide dismutase (EC 1.15.1.1).	copper/zinc superoxide dismutase, putative, expressed
			3	Os03g0220100	LOC_Os03g12030	WSL4|CUT1L|HMS1	beta-ketoacyl-CoA synthase%2C Homolog of Arabidopsis CER6%2C Leaf cuticular wax synthesis%2C Very-long-chain fatty acid (VLCFA) elongation	3-ketoacyl-CoA synthase, putative, expressed
			3	Os03g0221700	LOC_Os03g12150	SDRLK-9	Serine/threonine protein kinase-related domain containing protein.	serine/threonine-protein kinase receptor precursor, putative, expressed
			3	Os03g0223400	LOC_Os03g12290	GLN1;2|GS1;2|OsGS1;2	Cytosolic glutamine synthetase%2C Ammonium assimilation	glutamine synthetase, catalytic domain containing protein, expressed
			3	Os03g0223900	LOC_Os03g12320	OsLPXC	UDP-3-O-acyl N-acetylglucosamine deacetylase domain containing protein.	UDP-3-O- N-acetylglucosamine deacetylase, putative, expressed
			3	Os03g0224200	LOC_Os03g12350	OsRR21	Similar to response regulator 8.	two-component response regulator, putative, expressed
			3	Os03g0225100	LOC_Os03g12390	OsMKK10-2|MPKK10.2	Mitogen-activated protein kinase (MAPK) kinase%2C Disease resistance%2C Drought tolerance	STE_MEK_ste7_MAP2K.6 - STE kinases include homologs to sterile 7, sterile 11 and sterile 20 from yeast, expressed
			3	Os03g0225200	LOC_Os03g12414	SDS|OsSDS	Similar to cyclin%2C N-terminal domain containing protein.	cyclin, putative, expressed
			3	Os03g0225700	LOC_Os03g12470	OsWAK25	Wall-associated kinase%2C Biotic stress response	OsWAK25 - OsWAK receptor-like protein kinase, expressed
			3	Os03g0225900	LOC_Os03g12500	OsAOS2|AOS	Allene oxide synthase.	cytochrome P450, putative, expressed
			3	Os03g0226400	LOC_Os03g12530	OsMTP8.1	Similar to Metal tolerance protein 4.	cation efflux family protein, putative, expressed
			3	Os03g0226800	LOC_Os03g12570	OsCMT3b	Similar to Cytosine-specific methyltransferase.	expressed protein
			3	Os03g0227700	LOC_Os03g12660	OsDWARF4|CYP90B2	Cytochrome P450 90B2%2C Brassinosteroid C-22 hydroxylase%2C Brassinosteroids biosynthesis	cytochrome P450, putative, expressed
			3	Os03g0228800	LOC_Os03g12730	OsBRR1	Leucine-rich repeat receptor-like kinase%2C Rice blast resistance	receptor protein kinase CLAVATA1 precursor, putative, expressed
			3	Os03g0229500	LOC_Os03g12790	GS3.1|DG1|GFD1	Similar to MATE efflux family protein%2C expressed.	MATE efflux family protein, putative, expressed
			3	Os03g0230300	LOC_Os03g12820	OsSRO1c|BOC1	Non-protein coding transcript.	ATP8, putative, expressed
			3	Os03g0230500	LOC_Os03g12840	DSM3|OsITPK2	Inositol 1%2C 3%2C4-trisphosphate 5/6-kinase%2C Drought and salt tolerance%2C Negative regulator of osmotic stress signaling	Inositol 1, 3, 4-trisphosphate 5/6-kinase, putative, expressed
			3	Os03g0232600	LOC_Os03g13010	TUD1|DSG1|ELF1	U-Box E3 ubiquitin ligase%2C Regulation of brassinosteroid-mediated growth	U-box domain containing protein, expressed
			3	Os03g0233300	LOC_Os03g13080	OsMYR1	LysM receptor-like kinase%2C Arbuscular mycorrhizal (AM) symbiosis	LYK, putative, expressed
			3	Os03g0234200	LOC_Os03g13170	UBQ	Similar to Ubiquitin fusion protein (Fragment).	ubiquitin fusion protein, putative, expressed
			3	Os03g0235000	LOC_Os03g13210	POXN|prx38	Similar to Peroxidase.	peroxidase precursor, putative, expressed
			3	Os03g0235900	LOC_Os03g13274	NRT1|OsNRT1|OsNRT1.1	Similar to Low affinity nitrate transporter NRT1.2.	peptide transporter PTR2, putative, expressed
			3	Os03g0236200	LOC_Os03g13300	GAD3	Glutamate decarboxylase	glutamate decarboxylase, putative, expressed
			3	Os03g0237100	LOC_Os03g13390	OsDMAS1	Similar to NADPH-dependent codeinone reductase (EC 1.1.1.247).	oxidoreductase, aldo/keto reductase family protein, putative, expressed
			3	Os03g0237250	LOC_Os03g13400	LPA1	Indeterminate domain protein%2C Shoot gravitropism	ZOS3-06 - C2H2 zinc finger protein, expressed
			3	Os03g0239200	LOC_Os03g13590	OsTITANIA	Protein of unknown function DUF1423%2C plant domain containing protein.	potyvirus VPg interacting protein, putative, expressed
			3	Os03g0240600	LOC_Os03g13740	OsUPS|OsPUB41	U-box containing E3 ligase%2C Response to phosphate starvation	immediate-early fungal elicitor protein CMPG1, putative, expressed
			3	Os03g0241300	LOC_Os03g13810	OsPE	Hypothetical conserved gene.	expressed protein
			3	Os03g0242100	LOC_Os03g13850	OsRAD17	Conserved hypothetical protein.	cell cycle checkpoint protein RAD17, putative, expressed
			3	Os03g0243600	LOC_Os03g14000	OsACBP5	Acyl-CoA-binding protein %2C Stress response	acyl CoA binding protein, putative, expressed
			3	Os03g0245100	LOC_Os03g14120	SCB3	NAD(P)-binding domain containing protein.	dihydrodipicolinate reductase, putative, expressed
			3	Os03g0245800	LOC_Os03g14180	Oshsp26	Similar to Heat shock protein 26.	hsp20/alpha crystallin family protein, putative, expressed
			3	Os03g0247000	LOC_Os03g14280	OsClp-T	Clp%2C N-terminal domain containing protein.	ATP-dependent Clp protease ATP-binding subunit, putative, expressed
			3	Os03g0247300	LOC_Os03g14310	Sc	Protein of unknown function DUF1618 domain containing protein.	expressed protein
			3	Os03g0247900	LOC_Os03g14370	OsACR9	F5O11.14 (ACR8).	ACT domain containing protein, expressed
			3	Os03g0248600	LOC_Os03g14450	OsEno2	Similar to Enolase 2 (EC 4.2.1.11) (2-phosphoglycerate dehydratase 2) (2-phospho- D-glycerate hydro-lyase 2).	enolase, putative, expressed
			3	Os03g0251350	LOC_Os03g14669	OsHAP5C	NUCLEAR FACTOR Y (NF-Y) transcription factor%2C Control of heading date	core histone H2A/H2B/H3/H4, putative, expressed
			3	Os03g0253200	LOC_Os03g14840	OsWAG	Similar to WAG1%3B kinase.	AGC_PVPK_like_kin82y.8 - ACG kinases include homologs to PKA, PKG and PKC, expressed
			3	Os03g0254400	LOC_Os03g14950	OspPLAIIIalpha	Similar to patatin-like protein 3.	PLA IIIA/PLP7, putative, expressed
			3	Os03g0254700	LOC_Os03g14980	ASPR2|OsTPR2	Similar to predicted protein.	lissencephaly type-1-like homology motif, putative, expressed
			3	Os03g0258500	LOC_Os03g15290	OsATG6b	ATG6/Beclin-1 protein%2C Abiotic stresses (heat%2C cold and drought) and hormone (abscisic acid) response	beclin-1, putative, expressed
			3	Os03g0259300	LOC_Os03g15350	OsHrd3	Non-protein coding transcript.	Sel1 repeat domain containing protein, putative, expressed
			3	Os03g0259400	LOC_Os03g15360	LAR	Similar to Leucoanthocyanidin reductase (EC 1.17.1.3) (Leucocyanidin reductase).	nmrA-like family domain containing protein, expressed
			3	Os03g0259500	LOC_Os03g15370	UbL402	Similar to Ubiquitin.	ubiquitin fusion protein, putative, expressed
			3	Os03g0261100	LOC_Os03g15460	PLA2-II	Low-molecular-weight calcium-dependent phospholipase A2	expressed protein
			3	Os03g0262900	LOC_Os03g15650	GLUP6|GEF	Activator of Rab5 GTPase%2C Intracellular transport of the proglutelin	vacuolar sorting protein, putative, expressed
			3	Os03g0263300	LOC_Os03g15680	OsNSP2	GRAS-domain transcription factor%2C Strigolactone (SL) biosynthesis	nodulation-signaling pathway 2 protein, putative, expressed
			3	Os03g0263600	LOC_Os03g15710	OsSTRL2	Atypical strictosidine synthase%2C Regulation of anther development and pollen wall formation	strictosidine synthase, putative, expressed
			3	Os03g0264400	LOC_Os03g15780	OASA2	Similar to Anthranilate synthase component I family protein%2C expressed.	anthranilate synthase component I-1, chloroplast precursor, putative, expressed
			3	Os03g0265100	LOC_Os03g15840	PLS2	Glycosyltransferase%2C Leaf senescence	glycosyl transferase, group 1 domain containing protein, expressed
			3	Os03g0265500	LOC_Os03g15880	OsCOI2	Similar to Coronatine-insensitive 1.	coronatine-insensitive protein, putative, expressed
			3	Os03g0266200	LOC_Os03g15950	OsEno3	Similar to Enolase (EC 4.2.1.11) (Fragment).	enolase, putative, expressed
			3	Os03g0267000	LOC_Os03g16030	OsHsp18.0-CI|Oshsp18.0|OsMSR3	Small heat shock protein%2C Heavy metal resistance%2C Regulation of Cu tolerance%2C Regulation of bacterial leaf streak (BLS) and bacterial blight (BB) resistance	hsp20/alpha crystallin family protein, putative, expressed
			3	Os03g0267200	LOC_Os03g16040	OsHSP17.7	Low molecular mass heat shock protein Oshsp17.7.	hsp20/alpha crystallin family protein, putative, expressed
			3	Os03g0268000	LOC_Os03g16110	OsPP1c	Non-protein coding transcript.	Ser/Thr protein phosphatase family protein, putative, expressed
			3	Os03g0268300	LOC_Os03g16140	OsDGD2β	Similar to DGD2 (digalactosyldiacylglycerol synthase 2)%3B digalactosyldiacylglycerol synthase / transferase%2C transferring glycosyl groups.	digalactosyldiacylglycerol synthase, chloroplast precursor, putative, expressed
			3	Os03g0268400	LOC_Os03g16150	OsVTC1-3|OsMPG3	Similar to GDP-D-mannose pyrophosphorylase.	mannose-1-phosphate guanyltransferase, putative, expressed
			3	Os03g0272300	LOC_Os03g16570	OsSDIR1	RING-finger containing E3 ubiquitin ligase%2C Ortholog of Arabidopsis SDIR1%2C Drought tolerance	zinc finger, C3HC4 type domain containing protein, expressed
			3	Os03g0274800	LOC_Os03g16740	OsRLCK107	Receptor-like cytoplasmic kinase%2C Positive regulation of chitin- and PGN induced immunity%2C Positive regulation of seed set rate	protein kinase APK1A, chloroplast precursor, putative, expressed
			3	Os03g0277000	LOC_Os03g16900	OsGDI3	GDP dissociation inhibitor%2C Negative regulator for Rab%2C Negative feedback between Rab GDP-GTP cycle and MAPK pathways	rab GDP dissociation inhibitor alpha, putative, expressed
			3	Os03g0277500	LOC_Os03g16940	OsGLYI3	Similar to Glyoxalase family protein%2C expressed.	glyoxalase family protein, putative, expressed
			3	Os03g0277600	LOC_Os03g16950	OsDUF26|OsCRRSP55	Similar to (clone wusl1032) mRNA sequence.	cysteine-rich repeat secretory protein 55 precursor, putative, expressed
			3	Os03g0278000	LOC_Os03g16980	UXS|OsUXS3	Similar to D-TDP-glucose dehydratase.	NAD dependent epimerase/dehydratase family domain containing protein, expressed
			3	Os03g0281600	LOC_Os03g17310	osECA1	Endoplasmic reticulum-type Ca<sup>2 </sup> -ATPase	calcium-transporting ATPase, endoplasmic reticulum-type, putative, expressed
			3	Os03g0281900	LOC_Os03g17350	Rcn1|OsABCG5	ATP-binding cassette (ABC) transporter%2C Hypodermal suberization of roots%2C Salt stress tolerance	white-brown complex homolog protein, putative, expressed
			3	Os03g0283100	LOC_Os03g17470	OsGSTL2	Similar to In2-1 protein.	IN2-1 protein, putative, expressed
			3	Os03g0284100	LOC_Os03g17570	OsCCT11|OsPRR73	Circadian-associated rice pseudo response regulator%2C Control of flowering time	response regulator receiver domain containing protein, expressed
			3	Os03g0284800	LOC_Os03g17610	OsTOP6A3	Spo11/DNA topoisomerase VI%2C subunit A family protein.	OsTOP6A3 - Topoisomerase 6 subunit A homolog 3, expressed
		qTBN3-2	3	Os03g0832200	LOC_Os03g61670	CRT	Similar to Calcium-binding protein precursor (Calreticulin).	calreticulin precursor, putative, expressed
			3	Os03g0832300	LOC_Os03g61680	OsHYPK	Similar to huntingtin interacting protein K.	huntingtin-interacting protein HYPK, putative, expressed
			3	Os03g0833200	LOC_Os03g61750	OsTRM13	tRNA nucleoside methyltransferase%2C Methyltransferase for the 2'-O-methyladenosine nucleoside modification%2C Regulation of salt stress tolerance%2C ABA hormone response	expressed protein
			3	Os03g0833300	LOC_Os03g61760	SPL6	Similar to Squamosa promoter-binding-like protein 6.	OsSPL6 - SBP-box gene family member, expressed
			3	Os03g0834000	None	OsFEN-1b	Similar to Flap endonuclease 1b.	None
			3	Os03g0834050	LOC_Os03g61829	OsHAD1	Haloacid dehalogenase-like APase%2C Low-Pi-responsive haloacid dehalogenase (HAD)-like hydrolase%2C Pi homeostasis	haloacid dehalogenase-like hydrolase family protein, putative, expressed
			3	Os03g0835600	LOC_Os03g61930	OsACBP6	Hypothetical conserved gene.	ACBP4, putative, expressed
			3	Os03g0835800	LOC_Os03g61950	GPA3	Kelch-repeat protein%2C Regulator of post-Golgi vesicular traffic	kelch motif family protein, putative, expressed
			3	Os03g0836200	LOC_Os03g61990	OsRZ1	Similar to RNA-binding protein RZ-1.	glycine-rich RNA-binding protein 7, putative, expressed
			3	Os03g0837300	LOC_Os03g62110	OsNaPRT1	Nicotinate phosphoribosyltransferase%2C Leaf senescence	nicotinate phosphoribosyltransferase family domain containing protein, expressed
			3	Os03g0838100	LOC_Os03g62180	SDK13	Serine/threonine protein kinase-related domain containing protein.	lectin protein kinase family protein, putative, expressed
			3	Os03g0840900	LOC_Os03g62420	DVB1	Protein of unknown function DUF543 family protein.	expressed protein
			3	Os03g0841600	LOC_Os03g62480	OsUGT706C2	UDP-glucuronosyl/UDP-glucosyltransferase family protein.	anthocyanidin 5,3-O-glucosyltransferase, putative, expressed
			3	Os03g0841800	LOC_Os03g62500	qTGW3|TGW3|GL3.3|OsGSK5|OsSK41	Similar to GSK-3-like protein MsK4.	CGMC_GSK.5 - CGMC includes CDA, MAPK, GSK3, and CLKC kinases, expressed
			3	Os03g0842900	LOC_Os03g62590	OsHSD2	Similar to Steroleosin-B.	oxidoreductase, short chain dehydrogenase/reductase family domain containing protein, expressed
			3	Os03g0843600	LOC_Os03g62650	Os-CASTOR	Ion channel DMI1.%2C Cation channen protein.	ion channel DMI1-like, chloroplast precursor, putative, expressed
			3	Os03g0843800	LOC_Os03g62670	OsHOL1	Methyl chloride transferase.	expressed protein
			3	Os03g0847500	LOC_Os03g63010	PTOX1	Similar to Alternative oxidase.	plastid terminal oxidase, putative, expressed
			3	Os03g0848700	LOC_Os03g63150	Bph14	Coiled-coil%2C nucleotide-binding%2C and leucine-rich repeat (CC-NB-LRR) protein%2C Resistance to brown planthopper%2C (Nipponbare: BPH-susceptible)	powdery mildew resistance protein PM3b, putative, expressed
			3	Os03g0851000	LOC_Os03g63400	Osj3g2BTF3	Similar to Transcription factor homolog BTF3-like protein.	transcription factor BTF3, putative, expressed
			3	Os03g0851500	LOC_Os03g63450	OsRad52-2a	Homolog of Rad52 (Radiation sensitive 52)%2C Mediation of homologous recombination and DNA repair%2C	snRK1-interacting protein 1, putative, expressed
			3	Os03g0851700	LOC_Os03g63480	Xbos251|XBOS251	Xb25 paralog	ankyrin repeat domain containing protein, expressed
			3	Os03g0853500	LOC_Os03g63650	OsBRXL2	Similar to Protein Brevis radix-like 4.	brevis radix, putative, expressed
			3	Os03g0856200	LOC_Os03g63920	OsKu80|Ku80	Similar to KAP-2.	KAP-2, putative, expressed
			3	Os03g0856700	LOC_Os03g63970	OsGA20ox1|GNP1|SDSFL1	GA 20-oxidase1%2C GA metabolism	gibberellin 20 oxidase 1, putative, expressed
			3	Os03g0857900	LOC_Os03g64070	OsLOGL5	Similar to Lysine decarboxylase-like protein.	uncharacterized protein PA4923, putative, expressed
			3	Os03g0860100	LOC_Os03g64260	OsERF83	Ethylene response factor%2C Transcriptional activator%2C Positive regulation of disease resistance	AP2 domain containing protein, expressed
		qTBN5	5	Os05g0110500	LOC_Os05g01990	OsRH17	DEAD-box RNA helicase protein%2C Stress responses	DEAD-box ATP-dependent RNA helicase, putative, expressed
			5	Os05g0110900	LOC_Os05g02020	OsRLCK176|BML	Receptor-like cytoplasmic kinase%2C Positive regulation of peptidoglycan and chitin triggered immunity	protein kinase APK1A, chloroplast precursor, putative, expressed
			5	Os05g0111000	LOC_Os05g02040	RPA1c	Similar to Gag polyprotein [Contains: Core protein p15 (Matrix protein)%3B Core protein p24%3B Core protein p12].	RPA1C - Putative single-stranded DNA binding complex subunit 1, expressed
			5	Os05g0111300	LOC_Os05g02070	OsMT2b	Similar to Metallothionein.	expressed protein
			5	Os05g0112000	LOC_Os05g02130	Xb3	Similar to Receptor-like kinase Xa21-binding protein 3.	ankyrin repeat domain-containing protein 28, putative, expressed
			5	Os05g0112200	LOC_Os05g02150	OsDof19	Similar to Zn finger protein (Fragment).	expressed protein
			5	Os05g0113500	LOC_Os05g02260	bip130	Similar to BRI1-KD interacting protein 130.	expressed protein
			5	Os05g0115800	LOC_Os05g02500	OsMKP1|GSN1|LARGE8|GLA1	Similar to MAP kinase phosphatase.	dual specificity protein phosphatase, putative, expressed
			5	Os05g0116100	LOC_Os05g02530	DHAR1|OsDHAR1|OsDHAR	Dehydroascorbate reductase%2C Ascorbate homeostasis%2C Recycling of ascorbate%2C Inhibitor of stress-induced protein aggregation	glutathione S-transferase, N-terminal domain containing protein, expressed
			5	Os05g0118700	LOC_Os05g02730	GLR1|OsWOX3B|GL1|LSY1	A member of the WUSCHEL-RELATED HOMEOBOX gene family%2C Regulation of lateral leaf development%2C Regulation of adaxial-abaxial patterning at the margins of the leaf primordia	homeobox domain containing protein, expressed
			5	Os05g0119000	LOC_Os05g02750	STAR2	Similar to membrane protein.	ABC transporter, membrane-spanning/permease subunit, putative, expressed
			5	Os05g0119200	LOC_Os05g02770	OsGPRP3	Glycine- and proline-rich protein%2C Regulation of grain size and accumulation of seed storage protein and lipids	glycine-rich cell wall structural protein precursor, putative, expressed
			5	Os05g0121600	LOC_Os05g03040	RSR1|qHD5	AP2/EREBP family transcription factor%2C Starch biosynthesis	AP2 domain containing protein, expressed
			5	Os05g0122900	LOC_Os05g03150	OsBLE1	BLE1 protein.	expressed protein
			5	Os05g0125000	LOC_Os05g03430	OsSIZ1	SUMO (small ubiquitin-related modifier) E3-ligase%2C Abiotic stress response%2C Stress adaptation	ATSIZ1/SIZ1, putative, expressed
			5	Os05g0127200	LOC_Os05g03610	OsPLC4	Similar to Phospholipase C (Fragment).	phospholipase C, putative, expressed
			5	Os05g0128200	LOC_Os05g03760	OsTZF5	Similar to Transposable element Mu1 sequence.	zinc finger family protein, putative, expressed
			5	Os05g0128400	LOC_Os05g03780	OZT1|OsMTP1	Cation diffusion facilitator (CDF) family protein%2C Bivalent cation transporter%2C Translocation of Zn%2C Cd and other heavy metals%2C Ion homeostasis	cation efflux family protein, putative, expressed
			5	Os05g0129000	LOC_Os05g03820	OsECS	Similar to cDNA clone:J033125H02%2C full insert sequence.	glutamate--cysteine ligase, chloroplast precursor, putative, expressed
			5	Os05g0129300	LOC_Os05g03865	LIP19|OsbZIP38	Basic/leucine zipper protein.	expressed protein
			5	Os05g0129700	LOC_Os05g03884	OSH71|Oskn2	KNOX class homeodomain protein (Knotted1-type homeobox protein OSH71).	homeobox protein knotted-1-like 6, putative, expressed
			5	Os05g0133100	LOC_Os05g04220	OsGlnB	Similar to PII protein (Fragment).	nitrogen regulatory protein P-II, putative, expressed
			5	Os05g0135700	LOC_Os05g04510	OsSAMS1	S-adenosylmethionine synthetase 1 (EC 2.5.1.6) (Methionine adenosyltransferase 1) (AdoMet synthetase 1).	S-adenosylmethionine synthetase, putative, expressed
			5	Os05g0135800	LOC_Os05g04520	OsPti1a	Ser/Thr protein kinase%2C Negative regulator of innate immunity	protein kinase, putative, expressed
			5	Os05g0136200	LOC_Os05g04550	OsCIPK17	Serine/threonine protein kinase domain containing protein.	CAMK_KIN1/SNF1/Nim1_like.3 - CAMK includes calcium/calmodulin depedent protein kinases, expressed
			5	Os05g0137400	LOC_Os05g04630	OsAP1	Similar to Aspartic protease precursor.	retrotransposon protein, putative, SINE subclass, expressed
			5	Os05g0137500	LOC_Os05g04640	OsWRKY5	WRKY transcription factor%2C Positive regulator of leaf senescence	WRKY5, expressed
			5	Os05g0138300	LOC_Os05g04700	OsLti6b|ddOs32	Similar to ICT protein (Fragment).	OsRCI2-6 - Hydrophobic protein LTI6B, expressed
			5	Os05g0139100	LOC_Os05g04740	APG|OsPIL16	Typical DNA-binding bHLH protein%2C Negative regulation of grain length and weight	helix-loop-helix DNA-binding domain containing protein, expressed
			5	Os05g0140100	LOC_Os05g04820	OsMYB2P-1	Myb transcription factor domain containing protein.	MYB family transcription factor, putative, expressed
			5	Os05g0140500	LOC_Os05g04850	OsY14a	Core subunit of exon junction complex (EJC)%2C Multiple organ development and reproduction	RNA recognition motif containing protein, putative, expressed
			5	Os05g0143500	LOC_Os05g05160	OsMPK14	Similar to Kinase (Fragment).	CGMC_MAPKCGMC_2.1 - CGMC includes CDA, MAPK, GSK3, and CLKC kinases, expressed
			5	Os05g0143800	LOC_Os05g05180	OsGH3.6	GH3 auxin-responsive promoter domain containing protein.	OsGH3.6 - Probable indole-3-acetic acid-amido synthetase, expressed
			5	Os05g0144000	LOC_Os05g05200	BC16	Membrane bound O-acyl transferase%2C MBOAT family protein.	O-acyltransferase, putative, expressed
			5	Os05g0144400	LOC_Os05g05240	OsPPKL2	Serine/threonine-specific protein phosphatase and bis(5-nucleosyl)-tetraphosphatase domain containing protein.	serine/threonine protein phosphatase, putative, expressed
			5	Os05g0145000	LOC_Os05g05280	PTB1	RING-type E3 ubiquitin ligase%2C Control of pollen tube growth%2C Regulation of seed setting rate	zinc finger family protein, putative, expressed
			5	Os05g0145400	LOC_Os05g05310	OsVIL4	PHD%2C FNIII%2C and VID domains containing protein	Fibronectin type III domain containing protein, expressed
			5	Os05g0148600	LOC_Os05g05590	OsNHX2|OsNHX3	Na<sup> </sup>/H<sup> </sup> antiporter%2C Salt stress response	transporter, monovalent cation:proton antiporter-2 family, putative, expressed
			5	Os05g0149400	LOC_Os05g05680	OsACO5|OsACO6	ACC oxidase%2C Ethylene biosynthesis	1-aminocyclopropane-1-carboxylate oxidase, putative, expressed
			5	Os05g0149600	LOC_Os05g05700	OsCUL1-2	Component of cullin-RING E3 ubiquitin ligase (CRL) complex%2C Salt/drought stress response%2C UV-B stress response	cullin, putative, expressed
			5	Os05g0150000	LOC_Os05g05740	HTH5	Proline synthetase co-transcribed bacterial homolog protein.	proline synthetase co-transcribed bacterial homolog protein, putative, expressed
			5	Os05g0150400	LOC_Os05g05790	OsDRB3	Double-stranded RNA-binding domain containing protein.	double-stranded RNA binding motif containing protein, expressed
			5	Os05g0150500	LOC_Os05g05800	OsTIR1	F-Box auxin receptor protein%2C Nuclear protein%2C Flag leaf inclination%2C Primary root growth%2C Crown root initiation%2C Seed development%2C Tillering	OsFBL21 - F-box domain and LRR containing protein, expressed
			5	Os05g0154600	LOC_Os05g06270	APIP6	Similar to VIP2 protein.	zinc finger, C3HC4 type domain containing protein, expressed
			5	Os05g0154700	LOC_Os05g06280	SRS3|OsKINESIN-13A|BHS1	Kinesin 13 protein%2C Regulation of grain length and plant height	ATKINESIN-13A/KINESIN-13A, putative, expressed
			5	Os05g0155200	LOC_Os05g06320	ERS2	Similar to Ethylene receptor-like protein (Fragment).	ethylene receptor, putative, expressed
			5	Os05g0155500	none	alpha1b
			5	Os05g0155601	LOC_Os05g06350	Imp3	Importin alpha homologue%2C Component of the NLS-receptor in plant cells%2C Regulation of plant nuclear protein import	importin subunit alpha, putative, expressed
			5	Os05g0156900	LOC_Os05g06480	Chalk5	Vacuolar H -translocating pyrophosphatase%2C Regulation of grain chalkiness	inorganic H+ pyrophosphatase, putative, expressed
			5	Os05g0158500	LOC_Os05g06660	GS5	Serine carboxypeptidase%2C Positive regulator of grain size	OsSCP26 - Putative Serine Carboxypeptidase homologue, expressed
			5	Os05g0158600	LOC_Os05g06670	OsGA2ox1	GA 2-oxidase1%2C GA metabolism	gibberellin 2-oxidase, putative, expressed
			5	Os05g0159300	LOC_Os05g06720	DARX1	Arabinosyl deacetylase%2C GDSL esterase%2C Modulation of secondary wall formation	GDSL-like lipase/acylhydrolase, putative, expressed
			5	Os05g0161200	LOC_Os05g06890	OsCRSH1	RelA/SpoT domain containing protein.	relA-SpoT like protein RSH4, putative, expressed
			5	Os05g0161500	LOC_Os05g06920	OsCRSH2	RelA/SpoT domain containing protein.	relA-SpoT like protein RSH4, putative, expressed
			5	Os05g0161800	LOC_Os05g06940	OsCRSH3	RelA/SpoT domain containing protein.	relA-SpoT like protein RSH4, putative, expressed
			5	Os05g0163500	LOC_Os05g07080	SDRLP-3	Similar to H0525E10.2 protein.	S-domain receptor-like protein kinase, putative, expressed
			5	Os05g0164800	LOC_Os05g07210	OsZIP6	Similar to Zinc transporter 6%2C chloroplast precursor (ZRT/IRT-like protein 6).	metal cation transporter, putative, expressed
			5	Os05g0165900	LOC_Os05g07300	SDRLK-34	Serine/threonine protein kinase-related domain containing protein.	serine/threonine-protein kinase receptor precursor, putative, expressed
			5	Os05g0166300	LOC_Os05g07420	SDRLK-35	Serine/threonine protein kinase-related domain containing protein.	S-domain receptor-like protein kinase, putative, expressed
			5	Os05g0166600	LOC_Os05g07450	SDRLK-36	Serine/threonine protein kinase-related domain containing protein.	S-domain receptor-like protein kinase, putative, expressed
			5	Os05g0166900	LOC_Os05g07470	SDRLP-9	Similar to S-domain receptor-like protein kinase.	D-mannose binding lectin family protein, expressed
			5	Os05g0169300	LOC_Os05g07720	OsTAR1	Similar to Tryptophan aminotransferase.	alliin lyase precursor, putative, expressed
			5	Os05g0170000	LOC_Os05g07790	BC10|FC116	Protein of unknown function DUF266%2C plant family protein.	DNA binding protein, putative, expressed
			5	Os05g0171300	LOC_Os05g07900	OsBT1-2	Similar to Plastidial ADP-glucose transporter.	mitochondrial carrier protein, putative, expressed
			5	Os05g0176800	LOC_Os05g08430	OsBOR4	Boron efflux transporter%2C Pollen germination and/or tube elongation	boron transporter protein, putative, expressed
			5	Os05g0178100	LOC_Os05g08540	OsGA3ox1	GA 3beta-hydroxylase1%2C GA metabolism	gibberellin 3-beta-dioxygenase 2-2, putative, expressed
			5	Os05g0180600	LOC_Os05g08810	PI3K	Similar to Phosphatidylinositol 3-kinase%2C root isoform (EC 2.7.1.137) (PI3- kinase) (PtdIns-3-kinase) (PI3K) (SPI3K-5).	phosphatidylinositol 3-kinase, root isoform, putative, expressed
			5	Os05g0183100	LOC_Os05g09020	OsWRKY67	WRKY transcription factor%2C Positive regulation of blast and bacteria blight resistance	WRKY67, expressed
			5	Os05g0183300	LOC_Os05g09050	OsMLO12	Similar to barley mlo defense gene homolog6.	MLO domain containing protein, putative, expressed
			5	Os05g0187100	LOC_Os05g09500	OsHXK7	Cytosolic hexokinase%2C Sugar signaling and metabolism	hexokinase, putative, expressed
			5	Os05g0187500	LOC_Os05g09520	GSE5	IQ calmodulin-binding motif family protein%2C Positive regulator of brassinosteroid signalling%2C Regulation of grain width and weight	IQ calmodulin-binding motif family protein, expressed
			5	Os05g0187800	LOC_Os05g09550	OsDER1	DERLIN-like protein%2C ER-associated protein degradation factor%2C Response to ER stress	Der1-like family domain containing protein, expressed
			5	Os05g0194900	LOC_Os05g10650	OsPPi-PFK	Similar to Pyrophosphate-fructose-6-phosphate 1-phosphotransferase-like protein (Pyrophosphate-dependent phosphofructo-1-kinase-like protein).	6-phosphofructokinase, putative, expressed
			5	Os05g0195101	LOC_Os05g10670	OsTZF1	Non-protein coding transcript.	zinc finger CCCH type family protein, putative, expressed
			5	Os05g0196500	LOC_Os05g10770	JMJ703|OsJMJ703	H3K4-specific demethylase%2C JmjC domain-containing protein%2C Control of stem elongation%2C Control of transposon activity%2C Panicle development	transcription factor jumonji, putative, expressed
			5	Os05g0196600	LOC_Os05g10780	OsACS3	Similar to 1-aminocyclopropane-1-carboxylic acid synthase.	aminotransferase, classes I and II, domain containing protein, expressed
			5	Os05g0196800	LOC_Os05g10810	OsDGAT	Type-1 diacylglycerol acyltransferase%2C Triacylglycerol accumulation%2C Storage lipid biosynthesis	O-acyltransferase, putative, expressed
			5	Os05g0198400	LOC_Os05g10940	OsZIP7a|OsZIP7	Plasma membrane Zn transporter of the Zn-regulated%2C iron-regulated transporter-like protein (ZIP) family	metal cation transporter, putative, expressed
			5	Os05g0200400	LOC_Os05g11130	CYP90D3	Similar to Cytochrome P450 CYP90D10.b.	cytochrome P450, putative, expressed
			5	Os05g0203800	LOC_Os05g11414	OSMADS58	Transcription factor%2C Floral organ development	OsMADS58 - MADS-box family gene with MIKCc type-box, expressed
			5	Os05g0204600	LOC_Os05g11510	OsBBX14	B-box zinc finger protein%2C Repressor of flowering under long and short-day conditions	B-box zinc finger family protein, putative, expressed
			5	Os05g0207500	LOC_Os05g11730	GSK2|OsGSK2|OsSK22	GSK3/SHAGGY-like kinase%2C Brassinosteroid signaling	CGMC_GSK.7 - CGMC includes CDA, MAPK, GSK3, and CLKC kinases, expressed
			5	Os05g0207900	LOC_Os05g11770	OsSPF1	Hypothetical conserved gene.	ulp1 protease family protein, putative, expressed
			5	Os05g0210100	LOC_Os05g11950	MHZ11	GDSL-type lipase%2C Regulation of ethylene signaling in rice root	GDSL-like lipase/acylhydrolase, putative, expressed
			5	Os05g0211100	LOC_Os05g12040	OsCYP51G3	Obtusifoliol 14a-demethylase%2C Phytosterol and Brassinosteroid biosynthesis	cytochrome P450 51, putative, expressed
			5	Os05g0213500	LOC_Os05g12260	OsPYL|RCAR5|OsPYL5	Rice orthologue of the abscisic acid (ABA) receptor%2C Positive regulator of the ABA signal transduction pathway%2C Abiotic stress tolerance	CAPIP1, putative, expressed
			5	Os05g0214300	LOC_Os05g12320	OsSWEET3a	Bidirectional sugar transporter%2C Gibberellin (GA) and glucose transporter%2C Energy source during germination and at early stages of seedling growth	nodulin MtN3 family protein, putative, expressed
			5	Os05g0218400	LOC_Os05g12680	Z15	Receptor-like protein kinase%2C Response to moderate low temperature	retrotransposon protein, putative, unclassified, expressed
		qTBN7	7	Os07g0507500	LOC_Os07g32406	NY1	Protein of unknown function DUF1723 domain containing protein.	expressed protein
			7	Os07g0508500	LOC_Os07g32480	BRK1	Ser/Thr kinase%2C Generation of proper tension between homologous kinetochores	mitotic checkpoint serine/threonine-protein kinase BUB1, putative, expressed
			7	Os07g0512200	LOC_Os07g32800	OsAtg8	Core component of an autophagy gene%2C Nitrogen use efficiency and yield	autophagy-related protein, putative, expressed
			7	Os07g0515100	LOC_Os07g33110	OsCDPK2|OsCPK2	Calcium-dependent protein kinase%2C isoform 2 (EC 2.7.1.-) (CDPK 2).	CAMK_CAMK_like.33 - CAMK includes calcium/calmodulin depedent protein kinases, expressed
			7	Os07g0518100	LOC_Os07g33440	CYP716A16	Cytochrome P450 family protein.	cytochrome P450, putative, expressed
			7	Os07g0522500	LOC_Os07g33780	OsABCG43|PDR5	Similar to PDR6 ABC transporter.	pleiotropic drug resistance protein 5, putative, expressed
			7	Os07g0522600	LOC_Os07g33790	OsGLR3.4	Similar to Glutamate receptor 3.4 precursor (Ligand-gated ion channel 3.4) (AtGLR4). Splice isoform 2.	glutamate receptor 3.4 precursor, putative, expressed
			7	Os07g0523400	LOC_Os07g33910	OsGPT2-3	Glucose-6-phosphate/phosphate-translocator precursor.	transporter family protein, putative, expressed
			7	Os07g0525100	LOC_Os07g34110	OsCLIP	Putative integral membrane protein containing EamA-like transporter family domains%2C Regulation of intracellular auxin transport	integral membrane protein DUF6 containing protein, expressed
			7	Os07g0529600	LOC_Os07g34570	OsDR8	Similar to Pathogen-induced defense-responsive protein 8.	FAD dependent oxidoreductase domain containing protein, expressed
			7	Os07g0529800	LOC_Os07g34589	eIF-1	Protein translation factor SUI1 homolog (GOS2 protein).	translation initiation factor SUI1, putative, expressed
			7	Os07g0534500	LOC_Os07g34980	OsRLCK233	Gnk2-homologous domain domain containing protein.	TKL_IRAK_DUF26-lh.9 - DUF26 kinases have homology to DUF26 containing loci, expressed
			7	Os07g0534700	LOC_Os07g35004	Gnk2RLK-4	Serine/threonine protein kinase-related domain containing protein.	TKL_IRAK_DUF26-la.4 - DUF26 kinases have homology to DUF26 containing loci, expressed
			7	Os07g0535800	LOC_Os07g35140	Gnk2RLK-5	Similar to SRK15 protein (Fragment).	receptor-like serine-threonine protein kinase, putative, expressed
			7	Os07g0540366	LOC_Os07g35610	DTC1	Similar to kelch repeat-containing protein.	kelch repeat-containing protein, putative, expressed
			7	Os07g0541400	LOC_Os07g35690	CRK6	Similar to Receptor protein kinase.	TKL_IRAK_DUF26-lc.3 - DUF26 kinases have homology to DUF26 containing loci, expressed
			7	Os07g0541500	LOC_Os07g35700	CRK10	Similar to KI domain interacting kinase 1.	TKL_IRAK_DUF26-lc.4 - DUF26 kinases have homology to DUF26 containing loci, expressed
			7	Os07g0543000	LOC_Os07g35870	OsbHLH057	Similar to Helix-loop-helix-like protein (Fragment).	basic helix-loop-helix DND-binding domain containing protein, expressed
			7	Os07g0545800	LOC_Os07g36170	CIGR1	Similar to Chitin-inducible gibberellin-responsive protein.	chitin-inducible gibberellin-responsive protein, putative, expressed
			7	Os07g0546000	LOC_Os07g36190	OsIPPI1	Isopentenyl diphosphate isomerase%2C Isoprenoid biosynthesis	hydrolase, NUDIX family, domain containing protein, expressed
			7	Os07g0549600	LOC_Os07g36460	Udt1	Similar to Undeveloped tapetum 1.	helix-loop-helix DNA-binding domain containing protein, expressed
			7	Os07g0550500	LOC_Os07g36544	SDRLK-39	Hypothetical conserved gene.	serine/threonine-protein kinase receptor precursor, putative, expressed
			7	Os07g0550900	LOC_Os07g36570	SDRLK-40	Similar to Receptor-like protein kinase 6.	KI domain interacting kinase 1, putative, expressed
			7	Os07g0551300	LOC_Os07g36590	SDRLK-6	Similar to KI domain interacting kinase 1.	serine/threonine-protein kinase receptor precursor, putative, expressed
			7	Os07g0553400	LOC_Os07g36750	OsCSLF3	Cellulose synthase-like protein	CSLF3 - cellulose synthase-like family F
			7	Os07g0553633	LOC_Os07g36780	SDRLK-41	Serine/threonine protein kinase-related domain containing protein.	S-domain receptor-like protein kinase, putative, expressed
			7	Os07g0555200	LOC_Os07g36940	eIF4G	Similar to predicted protein.	eukaryotic translation initiation factor 4G, putative, expressed
			7	Os07g0556800	LOC_Os07g37090	OSRIP18	Ribosome-inactivating protein%2C Drought and salt tolerance	ribosome inactivating protein, putative, expressed
			7	Os07g0557100	LOC_Os07g37100	OsENT2	Delayed-early response protein/equilibrative nucleoside transporter family protein.	nucleoside transporter, putative, expressed
			7	Os07g0558100	LOC_Os07g37210	OsMYB7	Similar to Myb-related transcription factor LBM1.	MYB family transcription factor, putative, expressed
			7	Os07g0558400	LOC_Os07g37240	CP29|OsLhcb4	Similar to Chlorophyll a/b-binding protein CP29 precursor.	chlorophyll A-B binding protein, putative, expressed
			7	Os07g0558500	LOC_Os07g37250	NYC4	Similar to Protein THYLAKOID FORMATION1%2C chloroplastic.	THYLAKOID FORMATION1, chloroplast precursor, putative, expressed
			7	Os07g0558800	LOC_Os07g37270	OsVST2	PapD-like domain containing protein.	MSP domain containing protein, putative, expressed
			7	Os07g0559700	LOC_Os07g37320	OsMST6	Similar to Monosaccharide transporter 3.	transporter family protein, putative, expressed
			7	Os07g0561300	LOC_Os07g37400	OsMsr9|OsFBX257	Cyclin-like F-box domain containing protein.	OsFBX257 - F-box domain containing protein, expressed
			7	Os07g0563700	LOC_Os07g37640	CUR1	Yeast ELP1-like protein%2C the largest subunit of Elongator%2C Leaf development%2C Meristem function	IKI3 family protein, expressed
			7	Os07g0564600	LOC_Os07g37740	OsSCAMP1	Similar to Secretory carrier membrane protein.	secretory carrier-associated membrane protein, putative, expressed
			7	Os07g0568100	LOC_Os07g38070	SYMRK|OsSYMRK	LRR protein kinase%2C Common symbiosis signaling (SYM) pathway	protein kinase, putative, expressed
			7	Os07g0568700	LOC_Os07g38130	OsFOR1|PGIP	Polygalacturonase-inhibiting protein%2C Inhibitor of fungal polygalacturonase%2C Regulation of floral organ number	polygalacturonase inhibitor 1 precursor, putative, expressed
			7	Os07g0569100	LOC_Os07g38170	OsREM4.1	Remorin protein%2C Coordination of interlink between abscisic acid (ABA) and brassinosteroid (BR) signaling	remorin, putative, expressed
			7	Os07g0569700	LOC_Os07g38240	OsSAP16	Zinc finger AN1 and C2H2 domain-containing stress-associated protein%2C Stress response%2C Regulation of the expression of stress-associated genes	ZOS7-05 - C2H2 zinc finger protein, expressed
			7	Os07g0571600	LOC_Os07g38390	OsCHI5	Chalcone isomerase domain containing protein.	chalcone isomerase, putative, expressed
			7	Os07g0571800	LOC_Os07g38410	OsYABBY7	Similar to Protein YABBY 7.	YABBY domain containing protein, putative, expressed
			7	Os07g0572100	LOC_Os07g38440	DAO	Similar to Amine oxidase like protein (EC 1.4.3.6) (Copper amine oxidase).	uncharacterized 50.6 kDa protein in the 5region of gyrA and gyrB, putative, expressed
			7	Os07g0573600	LOC_Os07g38600	OsREX1-S	Nucleotide excision repair%2C TFIIH%2C subunit TTDA domain containing protein.	REX1 DNA Repair family protein, expressed
			7	Os07g0574200	LOC_Os07g38650	OsSUMO5	Ubiquitin supergroup domain containing protein.	ubiquitin-like protein SMT3, putative, expressed
			7	Os07g0574500	LOC_Os07g38690	OsSUMO3	Ubiquitin domain containing protein.	ubiquitin-like protein SMT3, putative, expressed
			7	Os07g0577400	LOC_Os07g38940	OsCOP10	Similar to Constitutive photomorphogenesis protein 10.	ubiquitin-conjugating enzyme, putative, expressed
			7	Os07g0580500	LOC_Os07g39220	OsBZR1|BZR1	Transcription factor%2C Brassinosteroid (BR)-regulated growth response%2C Feedback inhibition of BR biosynthesis	BES1/BZR1 homolog protein, putative, expressed
			7	Os07g0580900	LOC_Os07g39270	OsGGPPS1	Similar to GGDP synthase.	polyprenyl synthetase, putative, expressed
			7	Os07g0581000	LOC_Os07g39280	OsUGT3	Protein of unknown function DUF250 domain containing protein.	transporter-related, putative, expressed
			7	Os07g0581700	LOC_Os07g39320	Oshox14	Homeodomain-leucine zipper (HD-Zip) transcription factor%2C Regulation of panicle development	homeobox domain containing protein, expressed
			7	Os07g0583200	LOC_Os07g39430	V14	Mitochodrial transcription termination factor-related family protein.	mTERF family protein, expressed
			7	Os07g0583600	LOC_Os07g39470	CIGR2	Similar to Chitin-inducible gibberellin-responsive protein 2.	gibberellin response modulator protein, putative, expressed
			7	Os07g0583700	LOC_Os07g39480	OsWRKY78	WRKY transcription factor 78.	WRKY87, expressed
			7	Os07g0585500	LOC_Os07g39680	OSPGYRP	"Rice proline-%2C glycine and tyrosine-rich protein"%2C Vesicle trafficking%2C Cold tolerance	UV-induced protein uvi15, putative, expressed
			7	Os07g0585700	LOC_Os07g39700	Sdr4	Zinc finger protein%2C Pre-harvest sprouting resistance	expressed protein
			7	Os07g0586200	LOC_Os07g39750	AChE	Similar to Alpha-L-fucosidase 2.	GDSL-like lipase/acylhydrolase, putative, expressed
			7	Os07g0586900	LOC_Os07g39820	OsSHR1	SHR transcription factor%2C Formation of root endodermis and leaf stomata%2C Regulation of the number of cortex cell layers in the root	SHR, putative, expressed
			7	Os07g0587400	LOC_Os07g39870	ESP1	Similar to eukaryotic peptide chain release factor subunit 1-1.	eukaryotic peptide chain release factor subunit 1-1, putative, expressed
			7	Os07g0588700	LOC_Os07g39970	ZFP245	C2H2-type zinc finger protein%2C Cold and drought tolerance	ZOS7-08 - C2H2 zinc finger protein, expressed
			7	Os07g0589000	LOC_Os07g40000	OsLBD38	Lateral organ boundaries%2C LOB domain containing protein.	DUF260 domain containing protein, putative, expressed
			7	Os07g0592000	LOC_Os07g40240	OsGASR9	A member of gibberellic acid (GA)-stimulated transcript gene family%2C Regulation of grain size and yield	GASR9 - Gibberellin-regulated GASA/GAST/Snakin family protein precursor, expressed
			7	Os07g0592200	LOC_Os07g40260	OsAP65	Similar to predicted protein.	eukaryotic aspartyl protease domain containing protein, expressed
			7	Os07g0592600	LOC_Os07g40290	OsGH3.8|OsGH3-8|OsMGH3	Indole-3-acetic acid (IAA)-amido synthetase%2C Auxin signaling and defense signaling in a pathogen-nonspecific manner	OsGH3.8 - Probable indole-3-acetic acid-amido synthetase, expressed
			7	Os07g0593000	LOC_Os07g40300	OsZFP7|ZFP207	C2H2 transcription factor%2C Leaf development	ZOS7-10 - C2H2 zinc finger protein, expressed
			7	Os07g0596300	LOC_Os07g40520	FH5|RMD|BUI1	Class II formin%2C Type II formin%2C Actin organization%2C Morphogenesis	formin-like protein 20, putative, expressed
			7	Os07g0596900	LOC_Os07g40570	OsWRKY88	Similar to SUSIBA2-like (WRKY transcription factor 80).	WRKY88, expressed
			7	Os07g0602700	LOC_Os07g41140	OsRPK1	Protein kinase%2C core domain containing protein.	receptor-like protein kinase precursor, putative, expressed
			7	Os07g0603300	LOC_Os07g41200	GW7|GL7|SLG7|Chalk7	TON1 RECRUIT MOTIF (TRM)-containing protein%2C Regulation of grain size and shape	expressed protein
			7	Os07g0603600	LOC_Os07g41230	OsMESL	Similar to esterase PIR7B.	esterase, putative, expressed
			7	Os07g0603700	LOC_Os07g41240	GE|CYP78A13	CYP78A13 (Cytochrome P450)%2C Size control between embryo and endosperm	cytochrome P450, putative, expressed
			7	Os07g0603800	LOC_Os07g41250	OsNPF7.1	Nitrate transporter%2C Regulation of tiller number and grain yield	peptide transporter PTR2, putative, expressed
			7	Os07g0604350	None	OsBC1L6	Non-protein coding transcript.	None
			7	Os07g0604700	LOC_Os07g41350	OsB12D1	B12D-like protein%2C Flooding tolerance during seed germination and early seedling growth	B12D protein, putative, expressed
			7	Os07g0604800	LOC_Os07g41360	OsUAM3	UDP-arabinopyranose mutase%2C Pollen wall morphogenesis	alpha-1,4-glucan-protein synthase, putative, expressed
			7	Os07g0605200	LOC_Os07g41370	OsMADS18	APETALA1 (AP1)/ FRUITFULL (FUL)-like MADS box transcription factor%2C Specification of inflorescence meristem identity	OsMADS18 - MADS-box family gene with MIKCc type-box, expressed
			7	Os07g0609766	LOC_Os07g41900	OsLFR	Ortholog of the Arabidopsis SWI/SNF chromatin remodeling complex (CRC) component LFR%2C Armadillo repeat (ARM-repeat) family protein%2C Regulation of seed development%2C Early-stage of embryo and endosperm development	expressed protein
			7	Os07g0613300	LOC_Os07g42180	PSD	Similar to predicted protein.	exportin 1, putative, expressed
			7	Os07g0614100	LOC_Os07g42260	OsPAA2	Alpha 1-2 subunit of 20S proteasome.	peptidase, T1 family, putative, expressed
			7	Os07g0614400	LOC_Os07g42290	qSOR1	Homolog of DRO1 (DEEPER ROOTING 1)%2C Control of root system architecture%2C Root gravitropic response	expressed protein
			7	Os07g0615200	LOC_Os07g42370	OsJAZ7|OsTIFY10b	Tify domain containing protein.	zinc-finger protein, putative, expressed
			7	Os07g0616000	LOC_Os07g42410	DEP2|EP2|SRS1|OsRELA	Hypothetical conserved gene.	expressed protein
			7	Os07g0616500	LOC_Os07g42440	GLO4	Similar to (S)-2-hydroxy-acid oxidase%2C peroxisomal (EC 1.1.3.15) (Glycolate oxidase) (GOX) (Short chain alpha-hydroxy acid oxidase).	hydroxyacid oxidase 1, putative, expressed
			7	Os07g0616800	LOC_Os07g42490	RSUS3|SUS3|OsSUS3	Sucrose synthase%2C Regulation of cellulose and hemicelluloses biosyntheses	sucrose synthase, putative, expressed
			7	Os07g0617800	LOC_Os07g42600	OsAlaAT2	Similar to Alanine aminotransferase.	aminotransferase, classes I and II, domain containing protein, expressed
			7	Os07g0622000	LOC_Os07g42940	SAPK2|OsSAPK2	Serine/threonine protein kinase%2C Hyperosmotic stress response%2C Abscisic acid (ABA)-dependent gene regulation	CAMK_CAMK_like.7 - CAMK includes calcium/calmodulin depedent protein kinases, expressed
			7	Os07g0622200	LOC_Os07g42960	OsDAHP1|DAHP1|DAHPS|OsDAHPS2|DAHPS2	3-Deoxy-D-arabino-heptulosonate 7-phosphate synthase%2C Chorismate biosynthesis	phospho-2-dehydro-3-deoxyheptonate aldolase, chloroplast precursor, putative, expressed
			7	Os07g0623200	LOC_Os07g43040	OsHMA7	ATPase%2C P-type%2C K/Mg/Cd/Cu/Zn/Na/Ca/Na/H-transporter domain containing protein.	heavy metal-associated domain containing protein, expressed
			7	Os07g0623400	LOC_Os07g43060	OsSPT4	Similar to transcription elongation factor SPT4.	transcription elongation factor SPT4 homolog 1, putative, expressed
			7	Os07g0626600	LOC_Os07g43360	OsHAM701|OsMOF	Similar to Embryogenic callus protein-like.	MYST-like histone acetyltransferase 1, putative, expressed
			7	Os07g0627000	LOC_Os07g43390	DPE1	Plastidial disproportionating enzyme1%2C alpha-1%2C 4-D-glucanotransferase%2C Storage starch synthesis in rice endosperm	4-alpha-glucanotransferase, chloroplast precursor, putative, expressed
			7	Os07g0627300	LOC_Os07g43420	OsFLP	R2R3 MYB transcription factor%2C Regulation of the orientation of guard mother cell (GMC) symmetrical division	MYB family transcription factor, putative, expressed
			7	Os07g0628500	LOC_Os07g43530	OsbHLH1|OsbHLH062	Basic helix-loop-helix dimerisation region bHLH domain containing protein.	helix-loop-helix DNA-binding domain containing protein, expressed
			7	Os07g0628600	LOC_Os07g43540	OsORC6	Origin recognition complex subunit 6 family protein.	ORC6 - Putative origin recognition complex subunit 6, expressed
			7	Os07g0630400	LOC_Os07g43670	OsRNS1	Ribonuclease T2 family protein.	ribonuclease T2 family domain containing protein, expressed
			7	Os07g0631900	LOC_Os07g43810	RNP29	Non-protein coding transcript.	RNA recognition motif containing protein, putative, expressed
			7	Os07g0633500	LOC_Os07g43980	OsRH36	DEAD-box protein%2C DEAD-box RNA helicase%2C rRNA biogenesis%2C Gametophyte development	DEAD-box ATP-dependent RNA helicase, putative, expressed
			7	Os07g0635900	LOC_Os07g44180	OsLti6a	Hydrophobic protein LTI6A (Low temperature-induced protein 6A).	OsRCI2-10 - Hydrophobic protein LTI6A, expressed
			7	Os07g0636200	LOC_Os07g44210	CHR721	Similar to chromatin remodeling complex subunit.	SNF2 family N-terminal domain containing protein, expressed
			7	Os07g0637300	LOC_Os07g44330	OsPDK1	Pyruvate dehydrogenase kinase	kinase, putative, expressed
			7	Os07g0637400	LOC_Os07g44350	OsNPSN13	Similar to Novel plant SNARE 12 (AtNPSN12).	sec20 domain containing protein, expressed
			7	Os07g0638300	LOC_Os07g44430	Os1-CysPrxA	Similar to 1-Cys peroxiredoxin.	peroxiredoxin, putative, expressed
			7	Os07g0638400	LOC_Os07g44440	Os1-CysPrxB	Similar to 1-Cys peroxiredoxin.	peroxiredoxin, putative, expressed
			7	Os07g0639800	LOC_Os07g44620	Os-eIF6;1	Similar to Eukaryotic translation initiation factor 6 (Fragment).	eukaryotic translation initiation factor 6, putative, expressed
			7	Os07g0640900	LOC_Os07g44690	OsHsfB4b	Similar to cDNA clone:001-123-F07%2C full insert sequence.	HSF-type DNA-binding domain containing protein, expressed
			7	Os07g0644100	LOC_Os07g44950	OsbZIP60	bZIP transcription factor%2C bZIP-1 domain containing protein.	bZIP transcription factor domain containing protein, expressed
			7	Os07g0647200	LOC_Os07g45290	CYP734A5	Similar to Cytochrome P450 CYP734A7.	cytochrome P450 72A1, putative, expressed
			7	Os07g0650600	LOC_Os07g45570	OsBLE2	BLE2 protein.	expressed protein
			7	Os07g0656500	LOC_Os07g46310	chlH	Similar to Magnesium-chelatase subunit H family protein%2C expressed.	magnesium-chelatase, putative, expressed
			7	Os07g0657100	LOC_Os07g46360	OsGlyI	Glyoxalase I%2C Abiotic stress tolerance	glyoxalase family protein, putative, expressed
			7	Os07g0657900	LOC_Os07g46410	NTRC	NADPH thioredoxin reductase%2C Chloroplast detoxification	bifunctional thioredoxin reductase/thioredoxin, putative, expressed
			7	Os07g0658300	LOC_Os07g46450	SPIN6	Splicing isoform of SPIN6	pleckstrin homology domain-containing protein, putative, expressed
			7	Os07g0658400	LOC_Os07g46460	ABC1|OsFd-GOGAT|SPL32|ES7	Ferredoxin-dependent glutamate synthase%2C Leaf senescence and nitrogen remobilization	ferredoxin-dependent glutamate synthase, chloroplast precursor, putative, expressed
			7	Os07g0659600	LOC_Os07g46550	OsANN3	Calcium-dependent lipid binding annexin%2C Positive regulation of ABA-dependent drought and osmotic stresses	annexin, putative, expressed
			7	Os07g0662900	LOC_Os07g46790	OsDPE2	Similar to 4-alpha-glucanotransferase (EC 2.4.1.25).	4-alpha-glucanotransferase, putative, expressed
			7	Os07g0665200	LOC_Os07g46990	OsCSD1	Cu/Zn-Superoxidase Dismutase%2C Target of miR398b%2C Resistance to rice blast disease	copper/zinc superoxide dismutase, putative, expressed
			7	Os07g0666900	LOC_Os07g47100	OsNHX1	Similar to Sodium/hydrogen exchanger.	transporter, monovalent cation:proton antiporter-2 family, putative, expressed
			7	Os07g0667300	LOC_Os07g47140	OsCOL13	CONSTANS-like transcriptional activator%2C Negative regulation of flowering	CCT/B-box zinc finger protein, putative, expressed
			7	Os07g0668500	LOC_Os07g47230	Gnk2RLK-6	Protein kinase%2C catalytic domain domain containing protein.	TKL_IRAK_DUF26-lh.10 - DUF26 kinases have homology to DUF26 containing loci, expressed
			7	Os07g0668600	LOC_Os07g47240	OsGZF1	CCCH type zinc finger protein%2C Regulation of the seed storage protein GluB-1	expressed protein
			7	Os07g0669200	LOC_Os07g47300	OsObgC1	Similar to GTP1/OBG family protein.	spo0B-associated GTP-binding protein, putative, expressed
			7	Os07g0669500	LOC_Os07g47330	FZP|BFL1|SGDP7|PAA7	ERF transcription factor%2C Mediation of the transition from spikelet to floret meristem%2C Determination of panicle branching and spikelet formation	AP2 domain containing protein, expressed
			7	Os07g0673200	LOC_Os07g47590	OsNLA1	RING-type E3 ubiquitin-ligase%2C Maintenance of phosphate homeostasis via degradation of phosphate transporters	expressed protein
			7	Os07g0673400	LOC_Os07g47620	OsUsp1	Similar to Universal stress protein.	universal stress protein domain containing protein, putative, expressed
			7	Os07g0673900	LOC_Os07g47670	OsHIGD2	Hypoxia induced protein%2C Early stage of hypoxia signalling	hypoxia-responsive family protein, putative, expressed
			7	Os07g0675100	LOC_Os07g47830	PME40	Similar to Pectin methylesterase isoform alpha (EC 3.1.1.11) (Fragment).	pectinesterase, putative, expressed
			7	Os07g0676600	LOC_Os07g47960	OsHLH61	HLH (helix-loop-helix) protein%2C Mediation of defense to brown planthopper (BPH)	basic helix-loop-helix domain containing protein, expressed
			7	Os07g0677100	LOC_Os07g48010	POX8.1|prx110	Peroxidase.	peroxidase precursor, putative, expressed
			7	Os07g0677200	LOC_Os07g48020	POX22.3	Similar to Peroxidase.	peroxidase precursor, putative, expressed
			7	Os07g0677300	LOC_Os07g48030	POXGX9|prx112	Peroxidase.	peroxidase precursor, putative, expressed
			7	Os07g0677400	LOC_Os07g48040	POX5.1|prx113	Peroxidase.	peroxidase precursor, putative, expressed
			7	Os07g0677500	LOC_Os07g48050	POX3006|prx114	Similar to Peroxidase precursor (EC 1.11.1.7).	peroxidase precursor, putative, expressed
			7	Os07g0678600	LOC_Os07g48100	OsCIPK2	Similar to cDNA clone:J023141O10%2C full insert sequence.	CAMK_KIN1/SNF1/Nim1_like.31 - CAMK includes calcium/calmodulin depedent protein kinases, expressed
			7	Os07g0679700	LOC_Os07g48200	OsVAL2	Transcriptional factor B3 family protein.	B3 DNA binding domain containing protein, putative, expressed
			7	Os07g0680000	LOC_Os07g48229	VSR3|OsVSR3	Similar to Vacuolar sorting receptor 1 precursor (AtVSR1) (Epidermal growth factor receptor-like protein 1) (AtELP1) (AtELP) (BP80-like protein b) (AtBP80b) (Spot 3 protein).	vacuolar-sorting receptor precursor, putative, expressed
			7	Os07g0680400	LOC_Os07g48260	OsWRKY47	WRKY transcription factor%2C Drought tolerance	WRKY47, expressed
			7	Os07g0681300	LOC_Os07g48330	CYP714B1	Cytochrome P450 family protein.	cytochrome P450, putative, expressed
			7	Os07g0682800	LOC_Os07g48430	rth1|OsAPY	Similar to Apyrase-like protein.	nucleoside-triphosphatase, putative, expressed
			7	Os07g0684800	LOC_Os07g48550	OsNAC15	Similar to NAM / CUC2-like protein.	no apical meristem protein, putative, expressed
			7	Os07g0684900	LOC_Os07g48560	WOX11	WUSCHEL-related homeobox protein%2C Transcription factor%2C Crown root development	homeobox domain containing protein, expressed
			7	Os07g0685000	LOC_Os07g48570	OsDof24	Dof transcription factor	expressed protein
			7	Os07g0685700	LOC_Os07g48630	OsEIL2	Transcription factor%2C Response to ethylene stimulus%2C Wound signaling	ethylene-insensitive 3, putative, expressed
			7	Os07g0685800	LOC_Os07g48640	OsSDR	Short-chain dehydrogenase/reductase SDR domain containing protein.	short-chain dehydrogenase/reductase, putative, expressed
			7	Os07g0686100	LOC_Os07g48660	OsbZIP62|OsFD7	Drought stress-related bZIP transcription factor%2C Positive regulation of drought and oxidative tolerance	bZIP transcription factor domain containing protein, expressed
			7	Os07g0686800	LOC_Os07g48730	OsRLCK241	Similar to Serine/threonine protein kinase-like.	tyrosine protein kinase domain containing protein, putative, expressed
			7	Os07g0686900	LOC_Os07g48750	OsARAF1	Similar to Alpha-L-arabinofuranosidase C-terminus family protein%2C expressed.	alpha-N-arabinofuranosidase, putative, expressed
			7	Os07g0687200	LOC_Os07g48780	OsCam1-2|OsCam1	Similar to CAM7 (CALMODULIN 7)%3B calcium ion binding.	OsCam1-2 - Calmodulin, expressed
			7	Os07g0687700	LOC_Os07g48820	rTGA2.1|OsbZIP63|OsNIF1	Similar to Transcription factor HBP-1b(C38) (Fragment).	transcription factor, putative, expressed
			7	Os07g0687900	LOC_Os07g48830	OsGolS2|wsi76	Galactinol synthase%2C WSI76 protein induced by water stress%2C Salt stress response	glycosyl transferase 8 domain containing protein, putative, expressed
			7	Os07g0688100	LOC_Os07g48850	FLO18	Pentatricopeptide repeat domain containing protein.	PPR repeat containing protein, expressed
			7	Os07g0688800	LOC_Os07g48920	OsALDH22	Aldehyde dehydrogenase domain containing protein.	aldehyde dehydrogenase, putative, expressed
			7	Os07g0689600	LOC_Os07g48980	OsNAS3	Nicotianamine synthase 3%2C Mitigation of excess Fe stress%2C Fe detoxification%2C Transport of iron	nicotianamine synthase, putative, expressed
			7	Os07g0690900	LOC_Os07g49080	OsBC1L8	Glycosyl-phosphatidyl inositol-anchored%2C plant domain containing protein.	COBRA-like protein 7 precursor, putative, expressed

## Sheet: TableS9
				TableS9: Gene synteny and description of loci annotated between the RM10 and RM420 markers in Os_ Caiapó (RAP_db and MSU annotations) and Og_MG12 (RAP_db, MSU and OglaRS2). Genes highlighted in yellow are absent in the q_7 region of Og_MG12, genes highlighted in green are annotated in the Og_MG12 q_7 region but are absent in the Os_ Caiapó genome, genes highlighted in light green are duplicated i…
				q_7 (RM18 to RM_134)		q_7.1 (RM10 to RM134)		q_7.2 (RM234 to RM420)
				Os_Caiapó	Og_MG12	Os_Caiapó	Og_MG12	Os_Caiapó	Og_MG12
	Total Number of loci			218	209	994	951	886	861
	Number of genes absent in the region of Og_MG12 / excluded TE			22 / 5		131 / 54		104 / 37
	Number of genes which are annotated in the Og_MG12 q_7 region but absent in the Os_ Caiapó genome				1 / 1		9 / 7		12 / 8
	Number of genes duplicated in the Og_MG12 q_7 region				1		9		8
	Number of genesare annotated in Og_MG12 q_7 region, absent in the Os_ Caiapó q_7 region but present in other chromosomes in Os_ Caiapó genome				11 / 8		70 / 46		59 / 37
				Gene Position in Os_Caiapó based on Liftoff annotation using O.sativa cv Nipponbare RAP_DB as reference				Gene Position in Os_Caiapó based on Liftoff annotation using O.sativa cv Nipponbare MSU7 as reference					RAP_DB decsription	MSU description	Gene Symbol	Gene Symbol Funrice	TF family		Gene Position in Og_MG12 based on Liftoff annotation using O.sativa cv Nipponare RAP_DB as reference				Gene Position in Og_MG12 based on Liftoff annotation using O.sativa cv Nipponbare MSU as reference					Gene Position in Og_MG12 based on Liftoff annotation using O.glaberrima cv CG14 OglaRS2 as reference				Blast Results of O.glaberrima cv CG14 OglaRS2 locus on O.sativa cv Nip genome
	Comments	Markers	chr	Start	Stop	strand	Locus_Id RAP_DB	Start	Stop	Strand	Locus_Id MSU7								Start	Stop	Stand	Locus_Id RAP_DB	Start	Stop	Strand	Locus_Id MSU7		Start	stop	Strand		Locus_Id MSU7	Locus_Id RAP_DB
1		RM10	7	22227559															20124022
2			7					22239170	22240886	+	LOC_Os07g37050			retrotransposon protein, putative, unclassified									20132684	20134400	+	LOC_Os07g37050
3			7	22235846	22242392	-	Os07g0556500	22241749	22242354	-	LOC_Os07g37060		Hypothetical conserved gene.	expressed protein					20129342	20136003	-	Os07g0556500	20135270	20135818	-	LOC_Os07g37060		20129758	20135967	-	Oglab_026578	LOC_Os07g37045
4			7					22244346	22245082	-	LOC_Os07g37070			conserved hypothetical protein									20137969	20138709	-	LOC_Os07g37070
5	Locus present in Os_Caiapó out of QTL q7		7											retrotransposon protein, putative, Ty3-gypsy subclass, expressed									20141013	20143139	-	LOC_Os08g04720
6	Locus present in Os_Caiapó out of QTL q7		7											retrotransposon protein, putative, Ty3-gypsy subclass									20150546	20150969	-	LOC_Os06g42880
7	Locus present in Os_Caiapó out of QTL q7		7											retrotransposon protein, putative, Ty3-gypsy subclass									20155485	20155901	-	LOC_Os06g14980
8			7					22250055	22251916	-	LOC_Os07g37080			OsFBX256 - F-box domain containing protein, expressed									20161242	20163039	-	LOC_Os07g37080		20161242	20163039	-	Oglab_026579	LOC_Os07g37080
9	Locus present in Os_Caiapó out of QTL q7		7											expressed protein									20176958	20178129	-	LOC_Os10g27080
10			7	22261074	22262110	-	Os07g0556800	22261071	22262110	-	LOC_Os07g37090		Ribosome-inactivating protein family protein.	ribosome inactivating protein, putative, expressed	OSRIP18, RA39, OsRA39, OSjRIP7.2, RIP7.2	OSRIP18			20178709	20179538	-	Os07g0556800	20178709	20179538	-	LOC_Os07g37090		20175748	20179482	-	Oglab_026580	LOC_Os07g37090
11			7	22273620	22277151	-	Os07g0557100	22273601	22277236	-	LOC_Os07g37100		Delayed-early response protein/equilibrative nucleoside transporter family protein.	nucleoside transporter, putative, expressed	OsENT2	OsENT2			20186933	20190532	-	Os07g0557100	20186914	20190623	-	LOC_Os07g37100
12			7	22279439	22282941	-	Os07g0557200	22279439	22282963	-	LOC_Os07g37110		Delayed-early response protein/equilibrative nucleoside transporter family protein.	nucleoside transporter, putative, expressed	OsENT3				20192317	20195812	-	Os07g0557200	20192317	20195834	-	LOC_Os07g37110
13			7	22291925	22293490	-	Os07g0557400	22291925	22293490	-	LOC_Os07g37130		Delayed-early response protein/equilibrative nucleoside transporter family protein.	FUR1, putative, expressed	OsENT4				20199392	20201959	-	Os07g0557400	20199392	20201959	-	LOC_Os07g37130		20186933	20202819	-	Oglab_026581	LOC_Os07g37130	Os07g0557400
14			7	22294654	22299831	+	Os07g0557500	22294624	22299837	+	LOC_Os07g37140		WRC domain containing protein.	expressed protein	OsRING446				20203123	20208204	+	Os07g0557500	20203093	20208210	+	LOC_Os07g37140		20203123	20208254	+	Oglab_026582	LOC_Os07g37140	Os07g0557500
15			7	22303287	22305501	+	Os07g0557601	22300776	22303739	+	LOC_Os07g37150		Hypothetical gene.	expressed protein					20211650	20213854	+	Os07g0557601	20209152	20212102	+	LOC_Os07g37150		20209152	20211870	+	Oglab_026583	LOC_Os07g37150	Os07g0557700
16			7	22303288	22305554	-	Os07g0557700	22303288	22305465	-	LOC_Os07g37156		Conserved hypothetical protein.	expressed protein	OsSPARK8				20211651	20213907	-	Os07g0557700	20211651	20213818	-	LOC_Os07g37156		20211651	20213818	-	Oglab_026584	LOC_Os07g37156	Os07g0557700
17			7	22315279	22320628	-	Os07g0558000	22314762	22320628	-	LOC_Os07g37180		ABC-1 domain containing protein.	ABC1 family domain containing protein, putative, expressed					20223143	20228494	-	Os07g0558000	20222626	20228494	-	LOC_Os07g37180		20222626	20228513	-	Oglab_026585	LOC_Os07g37180	Os07g0558000
18	Absent of Og_MG12 QTL-7		7					22328186	22331396	+	LOC_Os07g37190			transposon protein, putative, unclassified, expressed
19	Absent of Og_MG12 QTL-7; sequence similarity found out of OgQTL q_7		7					22332037	22338172	-	LOC_Os07g37200			transposon protein, putative, unclassified, expressed
20			7	22340705	22342278	-	Os07g0558100	22340704	22342278	-	LOC_Os07g37210		Similar to Myb-related transcription factor LBM1.	MYB family transcription factor, putative, expressed	OsMyb7, Myb7, OsMYB102, MYB102, Os2R_MYB71, 2R_MYB71		MYB		20236500	20238070	-	Os07g0558100	20236499	20238070	-	LOC_Os07g37210		20236499	20238070	-	Oglab_026586	LOC_Os07g37210	Os07g0558100
[truncated: 1,773 more rows]

## Sheet: TableS10
	TableS10: Amino acid modifications in proteins encoded by candidate genes in q_7.
[truncated: 18 more rows]

[truncated: 1 more sheets: TableS11]
